# Supplementary material for: 3-Methyl-5-phen­oxy-1-phenyl-1H-pyrazole-4-carbaldehyde
Source: Acta Crystallogr Sect E Struct Rep Online. 2011 Sep 14;67(Pt 10):o2646. doi: 10.1107/S1600536811036786 (PMC3201428; doi:10.1107/S1600536811036786)
Supplement: Supplementary file 1 [file e-67-o2646-sup1.cif]

##############################################################################
#                                                                            #
# This CIF contains the data in a paper accepted for publication in          #
# Acta Crystallographica Section E. It conforms to the requirements of       #
# Notes for Authors for Acta Crystallographica Section E, and has been       #
# peer reviewed under the auspices of the IUCr Commission on Journals.       #
#                                                                            #
# Full details of the Crystallographic Information File format               #
# are given in the paper "The Crystallographic Information File (CIF):       #
# a New Standard Archive File for Crystallography" by S. R. Hall, F. H.      #
# Allen and I. D. Brown [Acta Cryst. (1991), A47, 655-685].                  #
#                                                                            #
# The current version of the core CIF dictionary is obtainable from          #
# ftp://ftp.iucr.org/pub/cif_core.dic.                                       #
#                                                                            #
# Software is freely available for graphical display of the structure(s)     #
# in this CIF. For information consult the CIF software page                 #
# http://www.iucr.org/resources/cif/software.                                #
#                                                                            #
# This file may be used for bona fide research purposes within the           #
# scientific community so long as proper attribution is given to the journal # 
# article from which it was obtained.                                        #
#                                                                            #
##############################################################################
data_global
_audit_creation_method     'form.cif (version 2.0)'
_journal_data_validation_number     ?
_journal_date_recd_electronic     2011-09-06
_journal_date_accepted     2011-09-10
_journal_name_full     'Acta Crystallographica, Section E'
_journal_year     2011
_journal_volume     67
_journal_issue     10
_journal_page_first     o2646
_journal_page_last     o2646
_journal_paper_category     QO
_journal_coeditor_code     IS2775
_publ_contact_author_name     'Prof. Fun, Hoong-Kun'
_publ_contact_author_address
;
      X-ray Crystallography Unit
      School of Physics
      Universiti Sains Malaysia
      11800 USM, Penang
      MALAYSIA
;
_publ_contact_author_email     'hkfun@usm.my'
_publ_contact_author_fax     '604 6579150'
_publ_contact_author_phone     '604 6533652'
_publ_section_title
;
3-Methyl-5-phenoxy-1-phenyl-1<i>H</i>-pyrazole-4-carbaldehyde
;
loop_
    _publ_author_name
    _publ_author_footnote
    _publ_author_address
    'Tara Shahani' ?
;
      X-ray Crystallography Unit
      School of Physics
      Universiti Sains Malaysia
      11800 USM, Penang
      Malaysia
;
    'Hoong-Kun Fun'
;
      Thomson Reuters ResearcherID: A-3561-2009.
;
;     X-ray Crystallography Unit
      School of Physics
      Universiti Sains Malaysia
      11800 USM, Penang
      Malaysia
;
    'Shobhitha Shetty' ?
;
      Department of Studies in Chemistry,
      Mangalore University,
      Mangalagangotri,
      Mangalore 574 199,
      India
;
    'Balakrishna Kalluraya' ?
;
      Department of Studies in Chemistry,
      Mangalore University,
      Mangalagangotri,
      Mangalore 574 199,
      India
;
data_I
_audit_creation_method     SHELXL-97
_chemical_name_systematic
;
3-Methyl-5-phenoxy-1-phenyl-1<i>H</i>-pyrazole-4-carbaldehyde
;
_chemical_name_common     ?
_chemical_formula_moiety     'C17 H14 N2 O2'
_chemical_formula_sum     'C17 H14 N2 O2'
_chemical_formula_iupac     'C17 H14 N2 O2'
_chemical_formula_weight     278.30
_chemical_melting_point     ?
_symmetry_cell_setting     monoclinic
_symmetry_space_group_name_H-M     'P 21/c'
_symmetry_space_group_name_Hall     '-P 2ybc'
loop_
    _symmetry_equiv_pos_as_xyz
    'x, y, z'
    '-x, y+1/2, -z+1/2'
    '-x, -y, -z'
    'x, -y-1/2, z-1/2'
_cell_length_a     8.62070(10)
_cell_length_b     7.16950(10)
_cell_length_c     22.9228(3)
_cell_angle_alpha     90.00
_cell_angle_beta     99.1680(10)
_cell_angle_gamma     90.00
_cell_volume     1398.67(3)
_cell_formula_units_Z     4
_cell_measurement_reflns_used     7046
_cell_measurement_theta_min     3.72
_cell_measurement_theta_max     35.98
_cell_measurement_temperature     100
_exptl_crystal_description     'block'
_exptl_crystal_colour     'colourless'
_exptl_crystal_size_max     0.46
_exptl_crystal_size_mid     0.20
_exptl_crystal_size_min     0.14
_exptl_crystal_density_diffrn     1.322
_exptl_crystal_density_meas     ?
_exptl_crystal_density_method     'not measured'
_exptl_crystal_F_000     584
_exptl_absorpt_coefficient_mu     0.088
_exptl_absorpt_correction_type     multi-scan
_exptl_absorpt_process_details     '(<i>SADABS</i>; Bruker, 2009)'
_exptl_absorpt_correction_T_min     0.9606
_exptl_absorpt_correction_T_max     0.9875
_exptl_special_details     ?
_diffrn_ambient_temperature     100
_diffrn_radiation_type     MoK\a
_diffrn_radiation_wavelength     0.71073
_diffrn_radiation_source     'fine-focus sealed tube'
_diffrn_radiation_monochromator     graphite
_diffrn_measurement_device_type
;
Bruker SMART APEXII CCD area-detector
;
_diffrn_measurement_method     '\f and \w'
_diffrn_detector_area_resol_mean     ?
_diffrn_reflns_number     24894
_diffrn_reflns_av_R_equivalents     0.0349
_diffrn_reflns_av_sigmaI/netI     0.0345
_diffrn_reflns_theta_min     2.76
_diffrn_reflns_theta_max     36.09
_diffrn_reflns_theta_full     36.09
_diffrn_measured_fraction_theta_max     0.991
_diffrn_measured_fraction_theta_full     0.991
_diffrn_reflns_limit_h_min     -14
_diffrn_reflns_limit_h_max     14
_diffrn_reflns_limit_k_min     -10
_diffrn_reflns_limit_k_max     11
_diffrn_reflns_limit_l_min     -37
_diffrn_reflns_limit_l_max     37
_diffrn_standards_number     0
_diffrn_standards_interval_count     .
_diffrn_standards_interval_time     .
_diffrn_standards_decay_%     ?
_refine_special_details
;
Refinement of <i>F</i>^2^ against ALL reflections. The weighted <i>R</i>-factor
<i>wR</i> and goodness of fit <i>S</i> are based on <i>F</i>^2^, conventional
<i>R</i>-factors <i>R</i> are based on <i>F</i>, with <i>F</i> set to zero for
negative <i>F</i>^2^. The threshold expression of <i>F</i>^2^ >
\s(<i>F</i>^2^) is used only for calculating <i>R</i>-factors(gt) <i>etc</i>.
and is not relevant to the choice of reflections for refinement.
<i>R</i>-factors based on <i>F</i>^2^ are statistically about twice as large
as those based on <i>F</i>, and <i>R</i>- factors based on ALL data will be
even larger.
;
_reflns_number_total     6610
_reflns_number_gt     5063
_reflns_threshold_expression     I>2\s(I)
_refine_ls_structure_factor_coef     Fsqd
_refine_ls_matrix_type     full
_refine_ls_R_factor_all     0.0611
_refine_ls_R_factor_gt     0.0439
_refine_ls_wR_factor_gt     0.1159
_refine_ls_wR_factor_ref     0.1272
_refine_ls_goodness_of_fit_ref     1.056
_refine_ls_restrained_S_all     1.056
_refine_ls_number_reflns     6610
_refine_ls_number_parameters     191
_refine_ls_number_restraints     0
_refine_ls_hydrogen_treatment     constr
_refine_ls_weighting_scheme     calc
_refine_ls_weighting_details
         'calc w=1/[\s^2^(Fo^2^)+(0.0667P)^2^+0.1411P] where P=(Fo^2^+2Fc^2^)/3'
_atom_sites_solution_hydrogens     geom
_atom_sites_solution_primary     direct
_atom_sites_solution_secondary     difmap
_refine_ls_shift/su_max     0.001
_refine_ls_shift/su_mean     0.001
_refine_diff_density_max     0.489
_refine_diff_density_min     -0.246
_refine_ls_extinction_method     none
_refine_ls_extinction_coef     ?
loop_
    _atom_type_symbol
    _atom_type_description
    _atom_type_scat_dispersion_real
    _atom_type_scat_dispersion_imag
    _atom_type_scat_source
    'C' 'C' 0.0033 0.0016
                         'International Tables Vol C Tables 4.2.6.8 and 6.1.1.4'
    'H' 'H' 0.0000 0.0000
                         'International Tables Vol C Tables 4.2.6.8 and 6.1.1.4'
    'N' 'N' 0.0061 0.0033
                         'International Tables Vol C Tables 4.2.6.8 and 6.1.1.4'
    'O' 'O' 0.0106 0.0060
                         'International Tables Vol C Tables 4.2.6.8 and 6.1.1.4'
_computing_data_collection     'APEX2 (Bruker, 2009)'
_computing_cell_refinement     'SAINT (Bruker, 2009)'
_computing_data_reduction     'SAINT (Bruker, 2009)'
_computing_structure_solution     'SHELXTL (Sheldrick, 2008)'
_computing_structure_refinement     'SHELXTL (Sheldrick, 2008)'
_computing_molecular_graphics     'SHELXTL (Sheldrick, 2008)'
_computing_publication_material
;
SHELXTL (Sheldrick, 2008) and PLATON (Spek, 2009)
;
loop_
    _atom_site_type_symbol
    _atom_site_label
    _atom_site_fract_x
    _atom_site_fract_y
    _atom_site_fract_z
    _atom_site_U_iso_or_equiv
    _atom_site_adp_type
    _atom_site_calc_flag
    _atom_site_refinement_flags
    _atom_site_occupancy
    _atom_site_symmetry_multiplicity
    _atom_site_disorder_assembly
    _atom_site_disorder_group
    O O1 0.05681(7) 0.69565(8) 0.13280(3) 0.01742(12) Uani d . 1 1 . .
    O O2 0.06804(8) 0.18778(10) 0.24152(3) 0.02350(14) Uani d . 1 1 . .
    N N1 -0.13873(7) 0.51835(10) 0.07691(3) 0.01459(12) Uani d . 1 1 . .
    N N2 -0.21777(8) 0.35085(10) 0.07780(3) 0.01602(12) Uani d . 1 1 . .
    C C1 -0.08495(9) 0.74369(12) 0.00220(3) 0.01637(14) Uani d . 1 1 . .
    H H1A 0.0246 0.7199 0.0118 0.020 Uiso calc R 1 1 . .
    C C2 -0.14204(10) 0.87209(12) -0.04165(3) 0.01873(15) Uani d . 1 1 . .
    H H2A -0.0707 0.9369 -0.0620 0.022 Uiso calc R 1 1 . .
    C C3 -0.30261(10) 0.90625(12) -0.05596(3) 0.02026(15) Uani d . 1 1 . .
    H H3A -0.3404 0.9951 -0.0856 0.024 Uiso calc R 1 1 . .
    C C4 -0.40764(10) 0.81003(12) -0.02678(3) 0.01878(15) Uani d . 1 1 . .
    H H4A -0.5173 0.8318 -0.0370 0.023 Uiso calc R 1 1 . .
    C C5 -0.35271(9) 0.68226(12) 0.01719(3) 0.01632(14) Uani d . 1 1 . .
    H H5A -0.4243 0.6168 0.0372 0.020 Uiso calc R 1 1 . .
    C C6 -0.19152(9) 0.65081(11) 0.03172(3) 0.01421(13) Uani d . 1 1 . .
    C C7 -0.14856(9) 0.26348(11) 0.12608(3) 0.01569(13) Uani d . 1 1 . .
    C C8 -0.02490(8) 0.37265(11) 0.15780(3) 0.01490(13) Uani d . 1 1 . .
    C C9 -0.02436(8) 0.53407(11) 0.12425(3) 0.01441(13) Uani d . 1 1 . .
    C C10 0.22016(9) 0.68417(11) 0.15060(3) 0.01485(13) Uani d . 1 1 . .
    C C11 0.30911(9) 0.55321(12) 0.12616(3) 0.01733(14) Uani d . 1 1 . .
    H H11A 0.2605 0.4651 0.0981 0.021 Uiso calc R 1 1 . .
    C C12 0.47161(9) 0.55367(13) 0.14369(3) 0.01931(15) Uani d . 1 1 . .
    H H12A 0.5342 0.4630 0.1281 0.023 Uiso calc R 1 1 . .
    C C13 0.54285(10) 0.68545(13) 0.18366(4) 0.02145(16) Uani d . 1 1 . .
    H H13A 0.6538 0.6863 0.1949 0.026 Uiso calc R 1 1 . .
    C C14 0.45058(10) 0.81631(13) 0.20720(4) 0.02241(17) Uani d . 1 1 . .
    H H14A 0.4992 0.9067 0.2344 0.027 Uiso calc R 1 1 . .
    C C15 0.28718(10) 0.81597(12) 0.19112(3) 0.01855(15) Uani d . 1 1 . .
    H H15A 0.2238 0.9038 0.2075 0.022 Uiso calc R 1 1 . .
    C C16 -0.20510(10) 0.07608(13) 0.14161(4) 0.02157(16) Uani d . 1 1 . .
    H H16A -0.2763 0.0253 0.1078 0.032 Uiso calc R 1 1 . .
    H H16B -0.2610 0.0877 0.1755 0.032 Uiso calc R 1 1 . .
    H H16C -0.1151 -0.0078 0.1518 0.032 Uiso calc R 1 1 . .
    C C17 0.07517(9) 0.33089(12) 0.21332(3) 0.01724(14) Uani d . 1 1 . .
    H H17A 0.1514 0.4212 0.2288 0.021 Uiso calc R 1 1 . .
loop_
    _atom_site_aniso_label
    _atom_site_aniso_U_11
    _atom_site_aniso_U_22
    _atom_site_aniso_U_33
    _atom_site_aniso_U_12
    _atom_site_aniso_U_13
    _atom_site_aniso_U_23
    O1 0.0151(2) 0.0131(3) 0.0227(2) -0.00067(19) -0.00134(19) -0.0014(2)
    O2 0.0227(3) 0.0224(3) 0.0238(3) -0.0006(2) -0.0010(2) 0.0070(2)
    N1 0.0127(2) 0.0135(3) 0.0167(2) -0.0012(2) -0.00011(19) 0.0005(2)
    N2 0.0139(3) 0.0141(3) 0.0194(3) -0.0023(2) 0.0007(2) 0.0013(2)
    C1 0.0155(3) 0.0157(3) 0.0180(3) -0.0027(2) 0.0028(2) -0.0014(2)
    C2 0.0222(3) 0.0163(4) 0.0179(3) -0.0049(3) 0.0038(3) 0.0003(3)
    C3 0.0251(4) 0.0160(4) 0.0184(3) -0.0009(3) -0.0004(3) 0.0022(3)
    C4 0.0173(3) 0.0180(4) 0.0197(3) 0.0016(3) -0.0012(3) 0.0006(3)
    C5 0.0142(3) 0.0176(4) 0.0169(3) -0.0006(2) 0.0015(2) 0.0008(2)
    C6 0.0143(3) 0.0136(3) 0.0144(3) -0.0003(2) 0.0013(2) 0.0000(2)
    C7 0.0135(3) 0.0149(3) 0.0183(3) 0.0003(2) 0.0017(2) 0.0013(2)
    C8 0.0136(3) 0.0146(3) 0.0160(3) 0.0003(2) 0.0008(2) 0.0001(2)
    C9 0.0122(3) 0.0143(3) 0.0162(3) -0.0003(2) 0.0007(2) -0.0018(2)
    C10 0.0138(3) 0.0150(3) 0.0151(3) -0.0018(2) 0.0004(2) 0.0004(2)
    C11 0.0165(3) 0.0183(4) 0.0168(3) -0.0016(3) 0.0018(2) -0.0028(3)
    C12 0.0166(3) 0.0222(4) 0.0196(3) -0.0003(3) 0.0044(2) 0.0003(3)
    C13 0.0154(3) 0.0261(4) 0.0220(3) -0.0046(3) 0.0003(3) 0.0010(3)
    C14 0.0207(4) 0.0236(4) 0.0215(3) -0.0067(3) -0.0009(3) -0.0043(3)
    C15 0.0190(3) 0.0175(4) 0.0186(3) -0.0034(3) 0.0014(2) -0.0036(3)
    C16 0.0189(3) 0.0168(4) 0.0274(3) -0.0031(3) -0.0011(3) 0.0052(3)
    C17 0.0160(3) 0.0179(4) 0.0170(3) 0.0013(3) 0.0001(2) 0.0007(2)
_geom_special_details
;
All e.s.d.'s (except the e.s.d. in the dihedral angle between two l.s. planes)
are estimated using the full covariance matrix. The cell e.s.d.'s are taken
into account individually in the estimation of e.s.d.'s in distances, angles
and torsion angles; correlations between e.s.d.'s in cell parameters are only
used when they are defined by crystal symmetry. An approximate (isotropic)
treatment of cell e.s.d.'s is used for estimating e.s.d.'s involving l.s.
planes.
;
loop_
    _geom_bond_atom_site_label_1
    _geom_bond_atom_site_label_2
    _geom_bond_site_symmetry_2
    _geom_bond_distance
    _geom_bond_publ_flag
    O1 C9 . 1.3514(10) ?
    O1 C10 . 1.4047(9) ?
    O2 C17 . 1.2194(10) ?
    N1 C9 . 1.3496(9) ?
    N1 N2 . 1.3825(10) ?
    N1 C6 . 1.4254(10) ?
    N2 C7 . 1.3276(10) ?
    C1 C2 . 1.3937(11) ?
    C1 C6 . 1.3942(10) ?
    C1 H1A . 0.9500 ?
    C2 C3 . 1.3925(12) ?
    C2 H2A . 0.9500 ?
    C3 C4 . 1.3914(12) ?
    C3 H3A . 0.9500 ?
    C4 C5 . 1.3882(11) ?
    C4 H4A . 0.9500 ?
    C5 C6 . 1.3947(10) ?
    C5 H5A . 0.9500 ?
    C7 C8 . 1.4250(11) ?
    C7 C16 . 1.4916(12) ?
    C8 C9 . 1.3899(11) ?
    C8 C17 . 1.4505(10) ?
    C10 C15 . 1.3850(11) ?
    C10 C11 . 1.3858(11) ?
    C11 C12 . 1.3945(11) ?
    C11 H11A . 0.9500 ?
    C12 C13 . 1.3892(12) ?
    C12 H12A . 0.9500 ?
    C13 C14 . 1.3931(13) ?
    C13 H13A . 0.9500 ?
    C14 C15 . 1.3981(12) ?
    C14 H14A . 0.9500 ?
    C15 H15A . 0.9500 ?
    C16 H16A . 0.9800 ?
    C16 H16B . 0.9800 ?
    C16 H16C . 0.9800 ?
    C17 H17A . 0.9500 ?
loop_
    _geom_angle_atom_site_label_1
    _geom_angle_atom_site_label_2
    _geom_angle_atom_site_label_3
    _geom_angle_site_symmetry_1
    _geom_angle_site_symmetry_3
    _geom_angle
    _geom_angle_publ_flag
    C9 O1 C10 . . 117.63(6) ?
    C9 N1 N2 . . 111.06(6) ?
    C9 N1 C6 . . 129.53(7) ?
    N2 N1 C6 . . 119.24(6) ?
    C7 N2 N1 . . 105.37(6) ?
    C2 C1 C6 . . 118.77(7) ?
    C2 C1 H1A . . 120.6 ?
    C6 C1 H1A . . 120.6 ?
    C3 C2 C1 . . 120.64(7) ?
    C3 C2 H2A . . 119.7 ?
    C1 C2 H2A . . 119.7 ?
    C4 C3 C2 . . 119.88(7) ?
    C4 C3 H3A . . 120.1 ?
    C2 C3 H3A . . 120.1 ?
    C5 C4 C3 . . 120.22(7) ?
    C5 C4 H4A . . 119.9 ?
    C3 C4 H4A . . 119.9 ?
    C4 C5 C6 . . 119.46(7) ?
    C4 C5 H5A . . 120.3 ?
    C6 C5 H5A . . 120.3 ?
    C1 C6 C5 . . 121.02(7) ?
    C1 C6 N1 . . 120.81(7) ?
    C5 C6 N1 . . 118.16(7) ?
    N2 C7 C8 . . 111.50(7) ?
    N2 C7 C16 . . 120.23(7) ?
    C8 C7 C16 . . 128.27(7) ?
    C9 C8 C7 . . 104.08(6) ?
    C9 C8 C17 . . 127.11(7) ?
    C7 C8 C17 . . 128.78(7) ?
    N1 C9 O1 . . 118.89(7) ?
    N1 C9 C8 . . 107.99(7) ?
    O1 C9 C8 . . 132.91(7) ?
    C15 C10 C11 . . 122.33(7) ?
    C15 C10 O1 . . 116.53(7) ?
    C11 C10 O1 . . 121.06(7) ?
    C10 C11 C12 . . 118.50(7) ?
    C10 C11 H11A . . 120.8 ?
    C12 C11 H11A . . 120.8 ?
    C13 C12 C11 . . 120.65(8) ?
    C13 C12 H12A . . 119.7 ?
    C11 C12 H12A . . 119.7 ?
    C12 C13 C14 . . 119.59(8) ?
    C12 C13 H13A . . 120.2 ?
    C14 C13 H13A . . 120.2 ?
    C13 C14 C15 . . 120.68(8) ?
    C13 C14 H14A . . 119.7 ?
    C15 C14 H14A . . 119.7 ?
    C10 C15 C14 . . 118.23(8) ?
    C10 C15 H15A . . 120.9 ?
    C14 C15 H15A . . 120.9 ?
    C7 C16 H16A . . 109.5 ?
    C7 C16 H16B . . 109.5 ?
    H16A C16 H16B . . 109.5 ?
    C7 C16 H16C . . 109.5 ?
    H16A C16 H16C . . 109.5 ?
    H16B C16 H16C . . 109.5 ?
    O2 C17 C8 . . 124.45(8) ?
    O2 C17 H17A . . 117.8 ?
    C8 C17 H17A . . 117.8 ?
loop_
    _geom_torsion_atom_site_label_1
    _geom_torsion_atom_site_label_2
    _geom_torsion_atom_site_label_3
    _geom_torsion_atom_site_label_4
    _geom_torsion_site_symmetry_1
    _geom_torsion_site_symmetry_2
    _geom_torsion_site_symmetry_3
    _geom_torsion_site_symmetry_4
    _geom_torsion
    _geom_torsion_publ_flag
    C9 N1 N2 C7 . . . . -0.74(8) ?
    C6 N1 N2 C7 . . . . -176.34(6) ?
    C6 C1 C2 C3 . . . . -0.36(12) ?
    C1 C2 C3 C4 . . . . -0.75(12) ?
    C2 C3 C4 C5 . . . . 1.03(12) ?
    C3 C4 C5 C6 . . . . -0.20(12) ?
    C2 C1 C6 C5 . . . . 1.21(11) ?
    C2 C1 C6 N1 . . . . -179.97(7) ?
    C4 C5 C6 C1 . . . . -0.93(12) ?
    C4 C5 C6 N1 . . . . -179.79(7) ?
    C9 N1 C6 C1 . . . . 49.63(11) ?
    N2 N1 C6 C1 . . . . -135.69(8) ?
    C9 N1 C6 C5 . . . . -131.51(8) ?
    N2 N1 C6 C5 . . . . 43.17(10) ?
    N1 N2 C7 C8 . . . . 0.67(9) ?
    N1 N2 C7 C16 . . . . 179.53(7) ?
    N2 C7 C8 C9 . . . . -0.37(9) ?
    C16 C7 C8 C9 . . . . -179.11(8) ?
    N2 C7 C8 C17 . . . . 177.70(7) ?
    C16 C7 C8 C17 . . . . -1.05(14) ?
    N2 N1 C9 O1 . . . . -174.96(6) ?
    C6 N1 C9 O1 . . . . 0.07(12) ?
    N2 N1 C9 C8 . . . . 0.53(9) ?
    C6 N1 C9 C8 . . . . 175.55(7) ?
    C10 O1 C9 N1 . . . . -137.81(7) ?
    C10 O1 C9 C8 . . . . 48.05(11) ?
    C7 C8 C9 N1 . . . . -0.11(8) ?
    C17 C8 C9 N1 . . . . -178.21(7) ?
    C7 C8 C9 O1 . . . . 174.49(8) ?
    C17 C8 C9 O1 . . . . -3.61(14) ?
    C9 O1 C10 C15 . . . . -142.16(7) ?
    C9 O1 C10 C11 . . . . 41.12(10) ?
    C15 C10 C11 C12 . . . . 0.73(12) ?
    O1 C10 C11 C12 . . . . 177.26(7) ?
    C10 C11 C12 C13 . . . . -1.55(12) ?
    C11 C12 C13 C14 . . . . 1.12(13) ?
    C12 C13 C14 C15 . . . . 0.17(13) ?
    C11 C10 C15 C14 . . . . 0.52(12) ?
    O1 C10 C15 C14 . . . . -176.16(7) ?
    C13 C14 C15 C10 . . . . -0.97(13) ?
    C9 C8 C17 O2 . . . . 178.74(8) ?
    C7 C8 C17 O2 . . . . 1.10(14) ?
loop_
    _geom_hbond_atom_site_label_D
    _geom_hbond_atom_site_label_H
    _geom_hbond_atom_site_label_A
    _geom_hbond_site_symmetry_A
    _geom_hbond_distance_DH
    _geom_hbond_distance_HA
    _geom_hbond_distance_DA
    _geom_hbond_angle_DHA
    _geom_hbond_publ_flag
    C11 H11A Cg1 3_565 0.95 2.62 3.5052(8) 156 yes
