# Supplementary material for: 3-Methyl-5-phen­oxy-1-phenyl-1H-pyrazole-4-carbaldehyde
Source: Acta Crystallogr Sect E Struct Rep Online. 2011 Sep 14;67(Pt 10):o2646. doi: 10.1107/S1600536811036786 (PMC3201428; doi:10.1107/S1600536811036786)
Supplement: Supplementary file 2 [file e-67-o2646-Isup2.hkl]

# 
# h,k,l, Fc-squared, Fo-squared, sigma(Fo-squared) and status flag 
# 
data_I
_shelx_title ' bk117_0m in P2(1)/c' 
_shelx_refln_list_code          4 
_shelx_F_calc_maximum      180.73 
_exptl_crystal_F_000       584.00 
_reflns_d_resolution_high  0.6033 
 
loop_ 
 _symmetry_equiv_pos_as_xyz 
 'x, y, z' 
 '-x, y+1/2, -z+1/2' 
 '-x, -y, -z' 
 'x, -y-1/2, z-1/2' 
 
_cell_length_a     8.6207 
_cell_length_b     7.1695 
_cell_length_c    22.9228 
_cell_angle_alpha  90.000 
_cell_angle_beta   99.168 
_cell_angle_gamma  90.000 
 
_shelx_F_squared_multiplier     1.000 
 
loop_ 
 _refln_index_h 
 _refln_index_k 
 _refln_index_l 
 _refln_F_squared_calc 
 _refln_F_squared_meas 
 _refln_F_squared_sigma 
 _refln_observed_status 
   3   0   0      551.61      528.14     11.56 o 
   4   0   0      269.22      293.47      5.61 o 
   5   0   0      126.75      138.40      4.17 o 
   6   0   0        2.13        0.40      1.30 o 
   7   0   0      121.57      147.19      4.64 o 
   8   0   0      820.49      681.58     19.75 o 
   9   0   0        5.57        2.45      1.47 o 
  10   0   0       21.61       13.78      2.38 o 
  11   0   0       59.87       53.56      3.74 o 
  12   0   0      251.51      274.80      9.61 o 
  13   0   0      196.20      225.17     13.16 o 
  14   0   0      161.07      141.12     11.24 o 
   1   1   0       24.84       27.58      2.02 o 
   3   1   0     5241.92     5423.97     85.37 o 
   4   1   0      531.35      532.25      5.01 o 
   5   1   0      442.73      516.41      4.98 o 
   6   1   0       18.39       22.06      1.54 o 
   7   1   0      147.45      157.34      3.00 o 
   8   1   0       57.25       63.23      4.82 o 
   9   1   0      174.80      177.07      4.81 o 
  10   1   0      248.04      231.86      5.33 o 
  11   1   0      130.70      121.55      5.70 o 
  12   1   0       38.74       39.33      4.10 o 
  13   1   0       81.17       93.68      8.66 o 
  14   1   0       10.73        8.14      3.19 o 
   0   2   0     5061.44     5363.78     48.61 o 
   1   2   0      458.79      467.72      5.10 o 
   2   2   0      820.46      822.59      9.43 o 
   3   2   0        0.13        0.71      0.35 o 
   4   2   0      185.16      195.37      3.14 o 
   5   2   0        1.31        0.47      0.42 o 
   6   2   0     1113.83     1117.56      7.99 o 
   7   2   0      568.89      575.37      5.69 o 
   8   2   0      298.12      264.45      4.25 o 
   9   2   0       41.35       41.52      3.17 o 
  10   2   0       72.13       85.07      4.00 o 
  11   2   0       52.68       58.56      3.99 o 
  12   2   0       19.60       20.52      2.76 o 
  13   2   0       23.65       16.95      2.49 o 
   1   3   0        5.66        8.18      0.77 o 
   2   3   0      444.20      513.82      6.46 o 
   3   3   0       10.27       18.70      1.31 o 
   4   3   0        0.68        0.08      0.38 o 
   5   3   0      423.56      412.93      4.93 o 
   6   3   0      137.55      134.68      3.37 o 
   7   3   0        6.01        8.75      1.59 o 
   8   3   0      577.62      541.00      9.11 o 
   9   3   0      107.90      105.99      3.95 o 
  10   3   0       21.33       21.46      2.99 o 
  11   3   0       35.32       37.78      4.27 o 
  12   3   0       10.44        9.38      2.17 o 
  13   3   0       51.25       49.03      5.18 o 
   0   4   0      108.85      108.88      2.54 o 
   1   4   0       70.97       85.42      2.09 o 
   2   4   0      461.84      518.07      6.38 o 
   3   4   0        0.00        0.18      0.50 o 
   4   4   0      368.79      409.79      5.64 o 
   5   4   0      336.36      357.57      5.86 o 
   6   4   0        0.21        2.12      1.63 o 
   7   4   0       64.99       59.42      3.64 o 
   8   4   0       51.23       49.72      3.93 o 
   9   4   0       33.14       38.00      3.75 o 
  10   4   0       59.02       61.42      4.80 o 
  11   4   0        1.17        1.99      3.08 o 
  12   4   0       28.98       32.14      6.13 o 
  13   4   0       17.92       20.40      5.23 o 
   1   5   0      102.08      101.27      2.23 o 
   2   5   0       26.03       41.72      2.16 o 
   3   5   0       61.47       57.37      2.56 o 
   4   5   0      118.23      123.66      3.41 o 
   5   5   0      312.10      288.21      6.05 o 
   6   5   0      120.77      111.83      4.05 o 
   7   5   0       96.75      100.69      4.05 o 
   8   5   0       18.70       15.21      4.32 o 
   9   5   0       27.61       25.80      3.54 o 
  10   5   0      176.32      183.39      9.67 o 
  11   5   0       26.34       25.50      3.69 o 
  12   5   0       38.94       39.30      6.47 o 
   0   6   0     1216.14     1259.21     29.45 o 
   1   6   0       17.89       23.29      2.06 o 
   2   6   0       60.92       61.74      3.21 o 
   3   6   0        0.29       -0.70      0.86 o 
   4   6   0        1.80        2.88      0.93 o 
   5   6   0      106.07      102.49      3.89 o 
   6   6   0      117.50      116.95      4.44 o 
   7   6   0       76.06       78.80      4.24 o 
   8   6   0       15.05       17.11      2.83 o 
   9   6   0        8.84        7.71      2.49 o 
  10   6   0       59.26       60.87      5.47 o 
  11   6   0        0.14        4.33      2.61 o 
  12   6   0       28.10       31.55      6.44 o 
   1   7   0       15.80       18.59      3.45 o 
   2   7   0       51.35       44.12      3.15 o 
   3   7   0      374.68      377.03      7.95 o 
   4   7   0        9.64        5.42      2.38 o 
   5   7   0       69.95       71.31      5.97 o 
   6   7   0      189.09      186.05      5.82 o 
   7   7   0        0.05       -0.69      1.44 o 
   8   7   0       68.01       72.54      4.69 o 
   9   7   0      142.39      150.50      7.58 o 
  10   7   0       11.33       15.96      3.52 o 
  11   7   0       21.79       19.69      6.80 o 
   0   8   0      623.04      693.59     24.55 o 
   1   8   0      355.90      369.23     12.56 o 
   2   8   0       19.89       23.09      4.04 o 
   3   8   0      103.48       97.29      4.53 o 
   4   8   0      136.52      129.18      5.16 o 
   5   8   0       10.39        5.67      2.87 o 
   6   8   0      105.50      112.19      5.02 o 
   7   8   0      183.86      192.99      6.54 o 
   8   8   0      276.35      298.34      8.32 o 
   9   8   0        0.22        1.94      2.43 o 
  10   8   0        0.49       -2.10      2.11 o 
   1   9   0       37.60       38.31      9.82 o 
   2   9   0      293.42      301.72     12.41 o 
   3   9   0        1.81        1.74      2.44 o 
   4   9   0        3.32        2.66      2.57 o 
   5   9   0        6.35        3.98      2.29 o 
   6   9   0        0.53        3.03      1.82 o 
   7   9   0        2.88        1.73      1.84 o 
   8   9   0        0.01        1.60      3.01 o 
   9   9   0        1.01        4.21      2.55 o 
   0  10   0        0.59       -3.22      3.22 o 
   1  10   0       28.77       27.27      5.12 o 
   2  10   0       12.99       16.01      4.02 o 
   3  10   0       63.69       57.44      6.88 o 
   4  10   0        2.17        0.57      4.08 o 
   5  10   0        8.67        3.47      5.02 o 
   6  10   0       26.60       32.22      8.36 o 
   7  10   0        4.16        2.31      2.97 o 
   1  11   0       35.85       27.78      5.47 o 
   2  11   0        1.07        0.29      2.97 o 
   3  11   0       12.87       12.06      4.30 o 
   4  11   0       80.68       81.12     12.66 o 
 -14   1   1       19.39       16.39      3.77 o 
 -13   1   1        0.90        1.19      1.96 o 
 -12   1   1      129.86      132.11      5.31 o 
 -11   1   1        6.21        2.35      1.38 o 
 -10   1   1      158.70      147.70      4.64 o 
  -9   1   1       29.52       41.74      3.15 o 
  -8   1   1      141.16      124.21      4.51 o 
  -7   1   1       87.73       79.16      2.16 o 
  -6   1   1      154.04      145.86      2.57 o 
  -5   1   1       42.39       37.52      1.32 o 
  -4   1   1       91.19       98.86      2.25 o 
  -3   1   1      678.88      706.03      9.41 o 
  -2   1   1      315.84      319.53      8.92 o 
  -1   1   1      571.10      538.74     15.20 o 
   0   1   1     4202.58     4149.90     57.82 o 
   3   1   1      214.18      235.29      4.19 o 
   4   1   1      199.61      228.58      3.04 o 
   5   1   1      103.83       97.77      1.97 o 
   6   1   1       96.29       96.32      2.18 o 
   7   1   1        5.43        0.87      0.63 o 
   8   1   1      269.91      269.66      6.67 o 
   9   1   1      273.81      243.87      4.05 o 
  10   1   1        4.30        3.02      1.29 o 
  11   1   1        0.57        0.46      1.44 o 
  12   1   1       10.55       10.90      2.00 o 
  13   1   1        0.11        0.18      1.86 o 
 -13   2   1        5.34        4.46      2.07 o 
 -12   2   1      152.34      161.56      5.86 o 
 -11   2   1       78.39       90.42      5.03 o 
 -10   2   1      147.02      157.34      5.57 o 
  -9   2   1        0.09        1.10      1.87 o 
  -8   2   1      288.69      260.92      5.00 o 
  -7   2   1       84.07       76.38      2.32 o 
  -6   2   1       23.27       16.34      1.10 o 
  -5   2   1      178.83      210.78      2.91 o 
  -4   2   1      198.76      212.09      2.92 o 
  -3   2   1       72.26       92.34      2.01 o 
  -2   2   1      102.64      113.72      2.97 o 
  -1   2   1      441.56      488.13      7.48 o 
   0   2   1     1272.48     1323.20      8.92 o 
   1   2   1      525.53      557.84      6.61 o 
   2   2   1       62.81       51.03      2.18 o 
   3   2   1        7.47       11.30      0.91 o 
   4   2   1       76.08       85.97      2.91 o 
   5   2   1       65.65       68.08      1.91 o 
   6   2   1        6.64        5.11      0.72 o 
   7   2   1      177.33      183.63      3.69 o 
   8   2   1        0.92        3.15      1.26 o 
   9   2   1        0.06        2.42      1.82 o 
  10   2   1       98.42      109.53      4.33 o 
  11   2   1        1.92        1.08      1.54 o 
  12   2   1      387.24      403.90      9.19 o 
  13   2   1        3.73        2.84      1.80 o 
 -13   3   1        5.16        5.39      3.32 o 
 -12   3   1       37.68       31.98      4.73 o 
 -11   3   1        5.71        5.37      2.21 o 
 -10   3   1        7.33        5.73      2.10 o 
  -9   3   1       43.54       39.79      3.09 o 
  -8   3   1       88.30       75.49      3.59 o 
  -7   3   1     2401.96     2322.47     22.47 o 
  -6   3   1      284.81      280.98      4.95 o 
  -5   3   1       62.86       74.22      1.92 o 
  -4   3   1      680.72      781.42      6.90 o 
  -3   3   1        8.76        6.22      0.81 o 
  -2   3   1      100.25       94.76      2.58 o 
  -1   3   1       54.94       68.10      1.80 o 
   0   3   1      272.25      317.47      4.23 o 
   1   3   1     1901.90     2054.00     14.32 o 
   2   3   1     1900.24     2082.42     15.07 o 
   3   3   1       43.04       40.56      1.53 o 
   4   3   1       13.27       15.45      1.29 o 
   5   3   1      899.66      806.95      7.10 o 
   6   3   1      501.25      502.22      6.81 o 
   7   3   1      540.71      523.72      7.35 o 
   8   3   1      169.86      171.18      4.30 o 
   9   3   1       54.55       50.32      4.67 o 
  10   3   1       38.88       41.02      3.96 o 
  11   3   1      180.24      186.26      8.00 o 
  12   3   1        2.91        1.45      1.75 o 
  13   3   1       18.25       18.76      3.74 o 
 -13   4   1        0.02        0.47      3.64 o 
 -12   4   1       88.41       85.14     17.32 o 
 -11   4   1       13.24        6.30      3.49 o 
 -10   4   1      470.34      466.96     10.73 o 
  -9   4   1       13.09       10.18      2.28 o 
  -8   4   1      125.36      121.81      6.00 o 
  -7   4   1       15.15       12.42      1.92 o 
  -6   4   1     1229.67     1158.58     15.81 o 
  -5   4   1       10.11        8.16      1.28 o 
  -4   4   1       30.04       32.55      1.78 o 
  -3   4   1       20.51       37.51      1.73 o 
  -2   4   1      171.77      210.72      4.34 o 
  -1   4   1      223.27      232.33      3.17 o 
   0   4   1      144.28      169.88      2.69 o 
   1   4   1      337.01      354.74      4.77 o 
   2   4   1     2301.13     2436.73     17.94 o 
   3   4   1       33.61       32.14      1.55 o 
   4   4   1      410.91      385.62      5.45 o 
   5   4   1      320.68      329.23      5.26 o 
   6   4   1       99.27       96.14      8.52 o 
   7   4   1      842.57      816.33     11.10 o 
   8   4   1      107.15       92.71      4.86 o 
   9   4   1        2.67        2.31      1.91 o 
  10   4   1       22.99       20.57      3.07 o 
  11   4   1        8.66        6.48      3.56 o 
  12   4   1       10.12        7.95      3.76 o 
  13   4   1       10.79       14.66      5.03 o 
 -12   5   1       59.37       70.56      8.93 o 
 -11   5   1       25.24       19.01      3.35 o 
 -10   5   1       22.09       24.22      3.54 o 
  -9   5   1        0.55       -0.14      1.95 o 
  -8   5   1        0.13       -0.71      1.60 o 
  -7   5   1      128.54      118.96      5.46 o 
  -6   5   1      686.69      661.27     11.13 o 
  -5   5   1       57.22       63.78      3.52 o 
  -4   5   1       26.01       16.62      1.68 o 
  -3   5   1      125.98      138.94      3.21 o 
  -2   5   1        2.27        1.94      0.87 o 
  -1   5   1      124.83      134.43      2.37 o 
   0   5   1     1194.27     1232.65      8.89 o 
   1   5   1      957.63     1042.89      9.85 o 
   2   5   1      249.15      266.30      6.63 o 
   3   5   1        9.53       12.18      1.76 o 
   4   5   1      266.96      261.49      4.78 o 
   5   5   1       38.68       35.70      3.12 o 
   6   5   1       40.64       43.43      3.09 o 
   7   5   1        1.14        2.15      1.36 o 
   8   5   1        4.78        6.57      2.15 o 
   9   5   1       18.63       18.13      2.99 o 
  10   5   1      185.48      181.14      7.25 o 
  11   5   1        2.39        1.71      2.18 o 
  12   5   1       10.31        8.97      4.11 o 
 -12   6   1        1.92        0.68      3.56 o 
 -11   6   1       11.14        6.12      2.80 o 
 -10   6   1       26.21       22.87      4.23 o 
  -9   6   1      215.66      220.93      7.89 o 
  -8   6   1        2.74        0.15      1.71 o 
  -7   6   1       91.49       88.71      4.45 o 
  -6   6   1        6.32        8.97      1.77 o 
  -5   6   1        2.38        1.33      2.74 o 
  -4   6   1      221.48      222.21      5.06 o 
  -3   6   1       39.02       38.35      2.86 o 
  -2   6   1      567.27      554.08      8.76 o 
  -1   6   1      437.49      431.13      7.24 o 
   0   6   1      910.45      904.74     12.86 o 
   1   6   1       94.78       88.90      3.33 o 
   2   6   1       72.52       69.34      3.24 o 
   3   6   1       96.13       93.10      5.73 o 
   4   6   1       70.61       58.07      2.70 o 
   5   6   1      118.26      107.91      4.09 o 
   6   6   1        7.66        4.01      1.48 o 
   7   6   1      106.92       96.15      4.40 o 
   8   6   1       38.15       32.45      3.68 o 
   9   6   1      109.26      115.51      6.42 o 
  10   6   1       48.88       45.66      4.59 o 
  11   6   1       50.27       46.73      4.90 o 
  12   6   1       62.49       65.76     10.59 o 
 -11   7   1       39.50       32.96      4.34 o 
 -10   7   1        4.47        9.76      5.61 o 
  -9   7   1       10.20       14.41      3.81 o 
  -8   7   1        4.09        4.50      1.82 o 
  -7   7   1       59.36       51.14      3.94 o 
  -6   7   1       75.30       80.64      6.71 o 
  -5   7   1      128.48      119.08      4.37 o 
  -4   7   1       98.19      112.47      5.34 o 
  -3   7   1        0.01        0.61      1.38 o 
  -2   7   1      276.25      268.93      6.38 o 
  -1   7   1       58.24       53.40      5.33 o 
   0   7   1       62.74       55.87      7.25 o 
   1   7   1      102.55       84.54      6.07 o 
   2   7   1       42.45       48.09      4.08 o 
   3   7   1       83.01       85.43      7.10 o 
   4   7   1        1.93        0.41      1.95 o 
   5   7   1      297.70      308.46      7.97 o 
   6   7   1       64.81       67.77      4.02 o 
   7   7   1        8.22        3.40      1.79 o 
   8   7   1       11.36        9.84      2.26 o 
   9   7   1       34.65       33.73      4.17 o 
  10   7   1      232.40      252.12     22.84 o 
  11   7   1       27.88       25.00      4.04 o 
 -10   8   1       10.10        7.94      3.16 o 
  -9   8   1        7.94        6.67      4.04 o 
  -8   8   1      267.42      273.80      7.98 o 
  -7   8   1      208.61      207.43      8.04 o 
  -6   8   1       34.84       34.72      3.30 o 
  -5   8   1       24.90       25.55      3.59 o 
  -4   8   1        1.36       -0.40      1.32 o 
  -3   8   1        9.61        9.99      2.93 o 
  -2   8   1       35.49       29.91      4.43 o 
  -1   8   1       32.23       24.54      4.12 o 
   0   8   1        0.81        0.85      1.85 o 
   1   8   1       55.34       53.06      5.81 o 
   2   8   1        0.38        0.64      2.08 o 
   3   8   1       53.30       49.69      3.69 o 
   4   8   1       30.79       31.38      3.16 o 
   5   8   1       35.81       34.38      4.07 o 
   6   8   1      139.44      135.47      6.63 o 
   7   8   1        1.93        2.91      1.75 o 
   8   8   1       24.75       32.93      3.61 o 
   9   8   1        2.59       -0.45      3.43 o 
  10   8   1        3.38        1.04      2.53 o 
  -9   9   1       17.84       19.32      3.51 o 
  -8   9   1       20.56       20.16      3.09 o 
  -7   9   1        7.14        6.37      2.24 o 
  -6   9   1       12.17       11.17      2.43 o 
  -5   9   1        8.67       14.63      5.72 o 
  -4   9   1       40.47       31.16      5.04 o 
  -3   9   1        4.62        2.60      2.57 o 
  -2   9   1        1.37       -0.48      2.08 o 
  -1   9   1        0.17       -0.65      2.04 o 
   0   9   1       72.81       76.52      7.63 o 
   1   9   1      103.18       97.31      8.31 o 
   2   9   1      142.36      139.25     11.92 o 
   3   9   1        0.00        3.00      2.43 o 
   4   9   1        2.38       -1.22      2.24 o 
   5   9   1        7.23        3.83      2.23 o 
   6   9   1       27.30       22.40      3.02 o 
   7   9   1       49.27       48.95      4.25 o 
   8   9   1        9.21        6.05      2.29 o 
   9   9   1        6.02        4.59      2.57 o 
  -7  10   1        8.30       12.20      3.87 o 
  -6  10   1        1.02        0.65      4.72 o 
  -5  10   1        2.42        0.97      4.65 o 
  -4  10   1        0.69        4.27      4.41 o 
  -3  10   1        8.91       11.60      6.53 o 
  -2  10   1        2.32        6.71      3.21 o 
  -1  10   1       11.47       14.07      8.45 o 
   0  10   1       16.89       15.87      4.21 o 
   1  10   1        0.68        0.65      3.59 o 
   2  10   1        1.67        0.01      2.37 o 
   3  10   1        0.66       -1.40      2.45 o 
   4  10   1       30.17       28.74      7.80 o 
   5  10   1       93.02       88.73     12.61 o 
   6  10   1        1.60        1.43      4.36 o 
   7  10   1       60.93       67.02      6.80 o 
  -4  11   1       50.60       47.37      9.78 o 
  -3  11   1       10.17        3.42      3.40 o 
  -2  11   1      132.17      136.20     17.20 o 
  -1  11   1        1.58        1.89      3.24 o 
   0  11   1       72.18       87.97     14.08 o 
   1  11   1        0.00        0.76      2.96 o 
   2  11   1       76.61       93.59     20.21 o 
   3  11   1        0.34        0.33      2.67 o 
   4  11   1       19.36        9.46      6.41 o 
 -14   0   2        0.25        1.87      3.92 o 
 -13   0   2       92.77       97.53      7.41 o 
 -12   0   2      101.39      117.32      8.96 o 
 -11   0   2      190.14      162.71     19.43 o 
 -10   0   2       51.36       49.97      4.79 o 
  -9   0   2      315.99      278.51      9.21 o 
  -8   0   2       44.34       57.56      7.25 o 
  -7   0   2       27.76       18.10      3.43 o 
  -6   0   2        0.18        4.51      2.20 o 
  -5   0   2     2212.97     2414.07     25.60 o 
  -4   0   2       66.37       46.81      2.10 o 
  -3   0   2        1.99        1.98      1.20 o 
  -2   0   2    14927.04    15206.68    224.57 o 
  -1   0   2        2.24        0.02      0.35 o 
   3   0   2      218.85      199.70      3.06 o 
   4   0   2     9179.12     9560.39    112.48 o 
   5   0   2       23.52       44.66      2.34 o 
   6   0   2     1228.93     1110.62     13.54 o 
   7   0   2       52.94       98.15      3.98 o 
   8   0   2      396.41      397.98      7.49 o 
   9   0   2      533.34      494.48      9.04 o 
  10   0   2      587.74      582.76      9.65 o 
  11   0   2        4.68        3.51      2.05 o 
  12   0   2      381.95      393.23     16.58 o 
  13   0   2       17.47       19.29      5.35 o 
 -14   1   2       21.00       19.33      3.09 o 
 -13   1   2        0.41       -1.77      2.17 o 
 -12   1   2        0.16       -0.87      1.29 o 
 -11   1   2      141.85      139.01      8.35 o 
 -10   1   2        1.05        2.22      1.74 o 
  -9   1   2        0.10        1.59      1.13 o 
  -8   1   2       18.75       11.76      1.46 o 
  -7   1   2       70.85       92.00      4.20 o 
  -6   1   2      240.20      261.57      3.57 o 
  -5   1   2      929.84     1070.32      7.23 o 
  -4   1   2       11.85       17.96      1.10 o 
  -3   1   2      148.18      154.40      2.66 o 
  -2   1   2       83.32       78.67      3.00 o 
  -1   1   2      716.41      707.22      7.94 o 
   3   1   2      299.03      279.11      3.51 o 
   4   1   2     1255.00     1337.99     10.25 o 
   5   1   2       28.03       28.34      1.26 o 
   6   1   2        0.34        0.41      0.56 o 
   7   1   2       77.38       62.34      1.77 o 
   8   1   2      380.53      337.40      4.46 o 
   9   1   2        3.67       -0.93      0.95 o 
  10   1   2       66.88       68.31      3.81 o 
  11   1   2        0.56        0.62      1.25 o 
  12   1   2      213.01      241.46      6.21 o 
  13   1   2        4.05        4.99      2.76 o 
 -13   2   2      127.76      137.11      5.66 o 
 -12   2   2      118.88      128.89      5.41 o 
 -11   2   2       10.59       10.18      2.02 o 
 -10   2   2      239.65      232.86      6.28 o 
  -9   2   2        4.55        6.78      1.32 o 
  -8   2   2      223.30      211.77      5.32 o 
  -7   2   2      204.87      176.22      3.76 o 
  -6   2   2      625.35      651.65      6.40 o 
  -5   2   2     1452.84     1542.87     10.96 o 
  -4   2   2        9.37        6.54      0.77 o 
  -3   2   2      309.02      317.93      3.29 o 
  -2   2   2      941.16      937.17      9.10 o 
  -1   2   2        0.60        0.17      0.38 o 
   0   2   2      311.10      285.54      4.49 o 
   1   2   2      540.47      529.40      9.31 o 
   2   2   2     1892.45     1994.92     15.12 o 
   3   2   2      199.90      221.77      2.88 o 
   4   2   2      462.63      574.65      5.49 o 
   5   2   2        4.79        9.40      0.98 o 
   6   2   2      384.89      382.76      4.40 o 
   7   2   2       13.53       12.42      1.95 o 
   8   2   2        0.97       -0.67      0.85 o 
   9   2   2       11.37        7.09      1.26 o 
  10   2   2        2.94        0.40      1.30 o 
  11   2   2        0.23        1.25      1.46 o 
  12   2   2       13.02       10.58      2.09 o 
  13   2   2        0.89       -0.53      1.65 o 
 -13   3   2        2.37        2.09      2.44 o 
 -12   3   2        7.97        7.86      2.63 o 
 -11   3   2        2.67        2.10      2.49 o 
 -10   3   2        1.90        3.20      2.03 o 
  -9   3   2        1.73        0.11      1.25 o 
  -8   3   2      203.89      196.74      5.38 o 
  -7   3   2      641.22      673.51      9.90 o 
  -6   3   2       63.88       58.75      2.77 o 
  -5   3   2      148.95      139.96      2.64 o 
  -4   3   2      247.35      315.43      3.73 o 
  -3   3   2      202.68      249.82      3.69 o 
  -2   3   2      428.69      441.42      5.98 o 
  -1   3   2        8.04       10.46      0.82 o 
   0   3   2      248.49      270.30      5.80 o 
   1   3   2      558.37      604.16      6.08 o 
   2   3   2       15.93       10.75      1.47 o 
   3   3   2        6.18        9.35      1.11 o 
   4   3   2      229.64      269.17      3.69 o 
   5   3   2       60.56       72.08      1.85 o 
   6   3   2      235.75      220.54      6.34 o 
   7   3   2        9.27        6.42      1.31 o 
   8   3   2        0.17       -0.20      1.03 o 
   9   3   2       69.19       72.60      3.95 o 
  10   3   2       32.37       34.84      4.48 o 
  11   3   2       20.35       18.29      2.48 o 
  12   3   2       67.86       79.85      6.14 o 
  13   3   2       31.72       27.39      3.41 o 
 -13   4   2       20.21       21.28      5.30 o 
 -12   4   2      108.44      119.20     10.31 o 
 -11   4   2      101.28      112.81      9.76 o 
 -10   4   2        0.56        0.19      1.91 o 
  -9   4   2       67.45       70.62      5.15 o 
  -8   4   2      118.97      127.40      6.17 o 
  -7   4   2        7.08        4.86      1.96 o 
  -6   4   2       88.57       79.52      3.78 o 
  -5   4   2      113.70      101.20      3.77 o 
  -4   4   2       21.52       32.88      2.19 o 
  -3   4   2       18.30       21.55      1.43 o 
  -2   4   2       35.92       38.61      1.88 o 
  -1   4   2       45.99       47.17      2.32 o 
   0   4   2        0.41        1.29      0.51 o 
   1   4   2      350.51      391.37      5.09 o 
   2   4   2     1311.48     1479.99     12.59 o 
   3   4   2      425.70      477.09      5.44 o 
   4   4   2        5.80        6.62      0.98 o 
   5   4   2      754.84      715.54      8.22 o 
   6   4   2      987.96      948.93     11.80 o 
   7   4   2       32.82       26.89      2.35 o 
   8   4   2      197.49      203.18      6.86 o 
   9   4   2       64.25       68.13      4.63 o 
  10   4   2        3.24        1.29      1.93 o 
  11   4   2       10.90       12.30      3.96 o 
  12   4   2        0.01       -0.03      2.95 o 
  13   4   2        0.13        1.02      3.22 o 
 -12   5   2       71.44       66.47      8.08 o 
 -11   5   2       88.93       81.92      5.54 o 
 -10   5   2        2.10       -0.16      1.90 o 
  -9   5   2        7.83        6.77      2.65 o 
  -8   5   2       45.26       37.05      4.23 o 
  -7   5   2       16.57       13.92      2.24 o 
  -6   5   2       19.58       17.61      2.37 o 
  -5   5   2       62.33       69.36      3.59 o 
  -4   5   2      481.27      474.01      7.16 o 
  -3   5   2      503.80      495.10      6.93 o 
  -2   5   2      883.60      868.86     12.30 o 
  -1   5   2       50.06       47.42      1.76 o 
   0   5   2      213.35      243.79      3.62 o 
   1   5   2       75.68       85.01      2.49 o 
   2   5   2        5.50        4.60      1.12 o 
   3   5   2        7.14        4.95      0.88 o 
   4   5   2       22.12       27.05      2.10 o 
   5   5   2      282.75      279.67      5.26 o 
   6   5   2       43.72       35.61      2.95 o 
   7   5   2       51.45       45.31      4.48 o 
   8   5   2      240.26      229.44      7.45 o 
   9   5   2       80.52       78.60      5.18 o 
  10   5   2       57.94       50.08      4.89 o 
  11   5   2        6.77        9.05      2.71 o 
  12   5   2       34.86       30.19      6.12 o 
 -12   6   2       19.11       15.81      5.02 o 
 -11   6   2      138.98      138.41      7.27 o 
 -10   6   2        4.98        4.60      2.49 o 
  -9   6   2        1.99        0.95      1.86 o 
  -8   6   2      174.80      172.58      8.02 o 
  -7   6   2       25.84       24.47      2.66 o 
  -6   6   2      563.82      535.94     10.32 o 
  -5   6   2      716.97      649.44      9.91 o 
  -4   6   2       38.81       40.91      2.78 o 
  -3   6   2       57.17       55.85      3.24 o 
  -2   6   2       32.07       41.91      2.77 o 
  -1   6   2       39.13       60.12      4.43 o 
   0   6   2       95.91       91.64      3.89 o 
   1   6   2      161.01      144.23      4.20 o 
   2   6   2      562.81      562.61      8.94 o 
   3   6   2      130.66      140.88      4.55 o 
   4   6   2       27.85       17.25      2.63 o 
   5   6   2      281.85      286.05      6.50 o 
   6   6   2       54.51       44.71      3.30 o 
   7   6   2       28.12       22.26      2.61 o 
   8   6   2      115.89      112.44      5.81 o 
   9   6   2       47.60       37.65      4.22 o 
  10   6   2       10.81       12.19      3.01 o 
  11   6   2        0.91        0.64      2.48 o 
  12   6   2        0.03        5.00      4.05 o 
 -11   7   2        4.87        2.89      2.71 o 
 -10   7   2        1.62       -2.05      2.05 o 
  -9   7   2       67.74       64.32      6.65 o 
  -8   7   2        4.83        3.80      2.17 o 
  -7   7   2       76.41       80.25      4.56 o 
  -6   7   2      129.17      122.35      4.75 o 
  -5   7   2      120.49      133.67      6.88 o 
  -4   7   2       30.66       35.86      3.11 o 
  -3   7   2       66.51       54.19      3.65 o 
  -2   7   2      282.23      277.09      6.44 o 
  -1   7   2       84.90       78.72     10.88 o 
   0   7   2     1734.66     1687.93     26.98 o 
   1   7   2       35.98       30.21      4.15 o 
   2   7   2      418.79      426.15      8.22 o 
   3   7   2       78.13       78.63      6.66 o 
   4   7   2      535.88      485.62      9.44 o 
   5   7   2       36.49       31.89      2.85 o 
   6   7   2      131.23      130.77      4.99 o 
   7   7   2       99.14       92.65      4.89 o 
   8   7   2       42.01       48.06      4.28 o 
   9   7   2       19.00       22.72      3.57 o 
  10   7   2      120.01      106.12      6.67 o 
  11   7   2       60.59       64.02     10.36 o 
 -10   8   2       21.84       17.70      4.70 o 
  -9   8   2        3.11       -0.56      2.90 o 
  -8   8   2      152.88      150.64      6.10 o 
  -7   8   2       54.39       56.91      4.33 o 
  -6   8   2       41.90       43.66      3.93 o 
  -5   8   2      480.00      466.66     13.05 o 
  -4   8   2       28.63       27.06      2.98 o 
  -3   8   2      317.33      326.58     16.31 o 
  -2   8   2       11.35        5.78      2.58 o 
  -1   8   2       14.48       10.06      3.14 o 
   0   8   2      434.54      428.68     13.52 o 
   1   8   2      741.17      743.79     18.04 o 
   2   8   2       59.86       68.04      6.52 o 
   3   8   2       58.98       51.78      4.38 o 
   4   8   2       97.20       95.71      4.73 o 
   5   8   2        8.92       10.35      2.57 o 
   6   8   2       50.53       50.20      3.92 o 
   7   8   2       14.77       13.72      2.53 o 
   8   8   2       10.74       10.33      2.51 o 
   9   8   2        1.67        1.91      2.23 o 
  10   8   2        0.27        0.76      2.35 o 
  -9   9   2        2.20        5.58      2.61 o 
  -8   9   2        0.93        4.36      2.21 o 
  -7   9   2       23.84       19.19      3.04 o 
  -6   9   2        7.70        6.37      2.12 o 
  -5   9   2        0.01       -1.85      2.78 o 
  -4   9   2        2.62        1.68      2.19 o 
  -3   9   2      117.19      112.70      8.07 o 
  -2   9   2      288.14      264.81     11.41 o 
  -1   9   2       16.25       16.63      3.89 o 
   0   9   2       63.93       62.85      6.82 o 
   1   9   2        0.05       -1.07      1.93 o 
   2   9   2      409.47      421.89     14.46 o 
   3   9   2       55.45       54.11      6.34 o 
   4   9   2       38.25       32.78      7.90 o 
   5   9   2        4.77        2.06      4.26 o 
   6   9   2       24.93       22.93      2.98 o 
   7   9   2        6.62        5.30      2.10 o 
   8   9   2        1.99        0.54      1.91 o 
   9   9   2        1.19        8.57      2.76 o 
  -7  10   2       70.88       67.64      8.71 o 
  -6  10   2      161.74      185.90     15.73 o 
  -5  10   2       20.35       14.15      6.32 o 
  -4  10   2       13.05       11.31      5.07 o 
  -3  10   2       28.48       23.07      4.84 o 
  -2  10   2       61.42       66.21      7.36 o 
  -1  10   2        0.59       -0.49      2.42 o 
   0  10   2       45.51       41.78      6.05 o 
   1  10   2      207.72      202.15     10.82 o 
   2  10   2       35.40       29.47      5.16 o 
   3  10   2       62.94       50.56      6.64 o 
   4  10   2       17.51       11.01      5.45 o 
   5  10   2       27.26       20.29      7.11 o 
   6  10   2       60.89       55.23     10.33 o 
   7  10   2       20.38       19.50      3.58 o 
  -4  11   2        1.62        3.49      5.15 o 
  -3  11   2        9.08        4.47      3.57 o 
  -2  11   2        1.30        2.79      2.96 o 
  -1  11   2      100.26      101.87     18.63 o 
   0  11   2       75.40       77.15      9.04 o 
   1  11   2       38.96       36.71      6.29 o 
   2  11   2        0.10       -0.27      2.98 o 
   3  11   2       21.66       16.40      4.78 o 
   4  11   2        0.00       -3.97      3.97 o 
 -14   1   3       14.84       16.17      3.05 o 
 -13   1   3       42.22       44.17      6.28 o 
 -12   1   3        0.94        0.41      1.39 o 
 -11   1   3       40.57       48.01      3.96 o 
 -10   1   3       59.18       66.13      3.62 o 
  -9   1   3       56.33       50.10      2.96 o 
  -8   1   3      137.49      150.65      5.19 o 
  -7   1   3       49.02       48.07      1.86 o 
  -6   1   3       60.50       58.29      1.84 o 
  -5   1   3     1178.32     1190.70      7.80 o 
  -4   1   3       43.77       64.26      1.84 o 
  -3   1   3      949.33      970.26     11.09 o 
  -2   1   3     8434.11     8537.29    152.51 o 
  -1   1   3     1648.45     1697.66     24.74 o 
   2   1   3      337.71      368.61      4.15 o 
   3   1   3      120.41      134.80      4.19 o 
   4   1   3      491.08      532.44      4.13 o 
   5   1   3       82.31       79.51      1.41 o 
   6   1   3       25.73       26.14      1.20 o 
   7   1   3      150.55      129.17      2.34 o 
   8   1   3      100.50       82.02      2.33 o 
   9   1   3       86.90       78.67      3.17 o 
  10   1   3      145.68      139.04      4.28 o 
  11   1   3       88.72       95.14      3.97 o 
  12   1   3        0.35       -0.19      1.86 o 
  13   1   3       72.58       81.15      6.55 o 
 -14   2   3        3.33        5.50      2.94 o 
 -13   2   3       13.55       10.69      2.44 o 
 -12   2   3        0.03        0.79      1.68 o 
 -11   2   3        1.24        0.85      1.31 o 
 -10   2   3       16.58       10.71      1.75 o 
  -9   2   3        3.17        3.42      1.33 o 
  -8   2   3      182.13      144.53      4.40 o 
  -7   2   3      510.43      470.23      8.43 o 
  -6   2   3     1198.74     1103.05      9.08 o 
  -5   2   3      195.35      159.86      2.81 o 
  -4   2   3       39.78       35.76      1.77 o 
  -3   2   3        2.83        2.78      0.50 o 
  -2   2   3       71.60       74.82      1.95 o 
  -1   2   3      311.92      338.91      4.98 o 
   0   2   3     5093.04     4919.17     44.01 o 
   1   2   3        0.85        0.53      0.32 o 
   2   2   3      177.62      213.66      4.31 o 
   3   2   3        0.26       -0.34      0.34 o 
   4   2   3      459.81      472.51      5.08 o 
   5   2   3       80.57       92.67      1.91 o 
   6   2   3      178.43      161.07      3.31 o 
   7   2   3        4.90        4.47      0.96 o 
   8   2   3        3.91        4.57      1.07 o 
   9   2   3      132.17      135.59      4.15 o 
  10   2   3        0.33        1.10      1.31 o 
  11   2   3        0.95        1.00      1.56 o 
  12   2   3       16.75       19.20      2.50 o 
  13   2   3       11.28       10.29      2.44 o 
 -13   3   3      109.60      114.01      6.99 o 
 -12   3   3        0.50        1.43      2.04 o 
 -11   3   3       83.02       82.69      5.98 o 
 -10   3   3        8.89        8.01      2.57 o 
  -9   3   3      133.13      128.44      4.62 o 
  -8   3   3       38.82       39.24      2.95 o 
  -7   3   3       59.15       61.44      3.12 o 
  -6   3   3       64.38       66.16      2.79 o 
  -5   3   3       48.28       57.14      2.13 o 
  -4   3   3      608.93      617.00      5.65 o 
  -3   3   3     1831.27     2013.94     13.42 o 
  -2   3   3       72.06       78.82      2.16 o 
  -1   3   3     1490.68     1541.63     13.05 o 
   0   3   3      176.44      189.10      2.98 o 
   1   3   3      296.58      310.71      4.13 o 
   2   3   3     1117.76     1240.48     11.64 o 
   3   3   3      352.39      378.78      4.79 o 
   4   3   3      157.05      171.33      2.58 o 
   5   3   3      434.72      381.98      4.55 o 
   6   3   3      539.45      535.53      6.65 o 
   7   3   3       21.91       23.32      2.03 o 
   8   3   3       71.33       74.00      3.16 o 
   9   3   3       76.33       82.71      3.98 o 
  10   3   3       24.83       25.51      3.30 o 
  11   3   3      264.87      290.01      7.29 o 
  12   3   3        1.48        1.84      2.01 o 
  13   3   3        3.80        6.48      2.34 o 
 -13   4   3       98.17       94.86      9.82 o 
 -12   4   3       63.23       59.49      7.63 o 
 -11   4   3        7.79        2.82      3.29 o 
 -10   4   3       23.27       13.89      4.18 o 
  -9   4   3        5.55        5.19      3.34 o 
  -8   4   3       16.24       13.92      3.32 o 
  -7   4   3        5.06        3.80      2.52 o 
  -6   4   3      833.54      799.57     11.99 o 
  -5   4   3       12.34        9.12      2.23 o 
  -4   4   3       33.05       37.40      1.83 o 
  -3   4   3      145.14      149.48      3.09 o 
  -2   4   3     1794.86     1977.90     15.52 o 
  -1   4   3        0.01        0.16      0.57 o 
   0   4   3      379.64      407.88      5.87 o 
   1   4   3      610.05      649.37      6.97 o 
   2   4   3      667.16      720.28      6.86 o 
   3   4   3      274.30      302.23      4.24 o 
   4   4   3      215.73      223.04      5.34 o 
   5   4   3      222.78      212.30      4.26 o 
   6   4   3     2417.01     2306.59     21.91 o 
   7   4   3        8.33        4.10      2.44 o 
   8   4   3       11.83       11.59      2.28 o 
   9   4   3       24.54       28.91      3.10 o 
  10   4   3      102.99       97.62      5.70 o 
  11   4   3       70.51       68.60     10.34 o 
  12   4   3        0.73        3.43      6.72 o 
  13   4   3        0.02       -1.21      3.06 o 
 -12   5   3        4.78        6.90      4.04 o 
 -11   5   3       40.46       36.38      4.26 o 
 -10   5   3       50.43       50.19      4.53 o 
  -9   5   3       33.88       24.50      3.84 o 
  -8   5   3        9.93       16.20      3.13 o 
  -7   5   3      402.86      415.78     23.14 o 
  -6   5   3      115.79      116.46      5.11 o 
  -5   5   3       12.17        9.56      1.66 o 
  -4   5   3       94.83       93.46      3.11 o 
  -3   5   3      274.57      278.58      5.08 o 
  -2   5   3       57.76       73.33      3.39 o 
  -1   5   3        3.42        1.23      0.67 o 
   0   5   3       66.60       59.43      1.97 o 
   1   5   3      142.07      158.67      3.48 o 
   2   5   3       41.11       42.70      1.73 o 
   3   5   3      104.67      111.34      5.30 o 
   4   5   3      395.16      346.16      6.13 o 
   5   5   3     1107.52     1046.54     11.12 o 
   6   5   3      237.03      257.10      6.13 o 
   7   5   3       10.60       11.19      2.87 o 
   8   5   3       62.20       74.51      4.84 o 
   9   5   3       19.83       19.96      3.16 o 
  10   5   3       19.45       17.48      4.62 o 
  11   5   3       72.81       75.92      5.77 o 
  12   5   3        6.66       11.32      4.58 o 
 -12   6   3      272.30      302.82     14.89 o 
 -11   6   3      168.63      163.82      7.34 o 
 -10   6   3        5.00        2.61      2.41 o 
  -9   6   3       25.82       25.50      3.58 o 
  -8   6   3       90.81       82.82      6.88 o 
  -7   6   3       13.02       18.83      2.37 o 
  -6   6   3       17.84       22.98      3.57 o 
  -5   6   3       21.87       27.91      3.16 o 
  -4   6   3      261.20      257.01      6.52 o 
  -3   6   3       42.37       55.67      3.89 o 
  -2   6   3      111.10      123.13      3.99 o 
  -1   6   3       47.16       55.97      5.81 o 
   0   6   3      288.33      267.70      6.61 o 
   1   6   3       71.68       79.51      3.34 o 
   2   6   3       31.82       34.97      2.65 o 
   3   6   3       44.46       40.99      3.71 o 
   4   6   3        3.96        1.55      0.91 o 
   5   6   3      194.50      185.90      5.27 o 
   6   6   3       25.73       22.77      2.47 o 
   7   6   3        5.57        5.21      2.58 o 
   8   6   3       82.71       82.39      5.24 o 
   9   6   3       12.79        7.67      2.55 o 
  10   6   3       20.02       29.28      5.92 o 
  11   6   3       13.68        9.83      3.05 o 
 -11   7   3       33.03       28.74      6.36 o 
 -10   7   3        3.43        1.19      2.23 o 
  -9   7   3        9.65        7.74      2.56 o 
  -8   7   3        0.32        2.27      2.06 o 
  -7   7   3       25.74       19.54      2.67 o 
  -6   7   3       21.38       24.27      2.70 o 
  -5   7   3       56.23       62.96      3.60 o 
  -4   7   3        8.60        4.35      1.53 o 
  -3   7   3       33.94       32.42      4.72 o 
  -2   7   3      261.75      257.64      6.24 o 
  -1   7   3      636.50      621.01     15.17 o 
   0   7   3       34.15       31.83      4.83 o 
   1   7   3       84.40       76.83      5.16 o 
   2   7   3      158.89      150.11      8.63 o 
   3   7   3        8.71       11.57      1.91 o 
   4   7   3       13.45       11.70      2.45 o 
   5   7   3        9.12        7.40      1.64 o 
   6   7   3       32.65       32.68      3.03 o 
   7   7   3       26.94       22.29      2.75 o 
   8   7   3      123.50      131.04      5.66 o 
   9   7   3       10.66        2.56      3.14 o 
  10   7   3        3.27        5.24      2.67 o 
  11   7   3        1.15        3.17      4.25 o 
 -10   8   3       19.06       15.98      3.70 o 
  -9   8   3       41.45       51.63      5.09 o 
  -8   8   3        2.80       -0.30      1.71 o 
  -7   8   3       97.68       95.76      5.22 o 
  -6   8   3       28.48       27.89      3.02 o 
  -5   8   3       38.67       40.36      3.37 o 
  -4   8   3      208.64      217.50      6.74 o 
  -3   8   3      188.61      209.30      9.35 o 
  -2   8   3        2.73       -1.12      1.79 o 
  -1   8   3      165.87      162.43      8.39 o 
   0   8   3       32.34       29.00      4.47 o 
   1   8   3        3.79        6.03      2.52 o 
   2   8   3      170.73      171.36      8.58 o 
   3   8   3       44.05       50.30      3.84 o 
   4   8   3        0.01       -0.40      1.22 o 
   5   8   3       10.05        8.10      2.50 o 
   6   8   3       21.19       21.37      2.77 o 
   7   8   3        8.03        7.52      2.45 o 
   8   8   3       68.14       67.72      4.87 o 
   9   8   3        2.23        1.12      3.15 o 
  10   8   3       16.72       17.56      4.26 o 
  -9   9   3        0.79        0.53      2.46 o 
  -8   9   3       35.74       33.92      3.80 o 
  -7   9   3       58.25       57.82      4.64 o 
  -6   9   3       27.31       26.32      3.06 o 
  -5   9   3        3.92        3.76      4.26 o 
  -4   9   3        9.67        0.43      3.74 o 
  -3   9   3        0.38        1.21      2.12 o 
  -2   9   3       49.68       48.89      5.94 o 
  -1   9   3       93.58       85.67      7.65 o 
   0   9   3        2.45        2.84      2.35 o 
   1   9   3        4.27        5.78      3.61 o 
   2   9   3       26.30       28.30      4.90 o 
   3   9   3        0.35        1.56      2.44 o 
   4   9   3        8.42        6.64      6.20 o 
   5   9   3       83.75       90.38      6.67 o 
   6   9   3      314.29      346.48     12.77 o 
   7   9   3        1.77       -1.78      1.78 o 
   8   9   3       10.55        7.06      2.44 o 
  -7  10   3       33.87       49.82      6.02 o 
  -6  10   3        0.25       -3.90      3.90 o 
  -5  10   3       26.74       19.64      6.55 o 
  -4  10   3       23.24       22.39      7.05 o 
  -3  10   3        0.94        0.40      3.21 o 
  -2  10   3       17.69       12.35      3.93 o 
  -1  10   3       75.15       69.04      7.56 o 
   0  10   3        9.65        2.29      3.52 o 
   1  10   3        5.99        4.85      3.32 o 
   2  10   3        9.44        8.79      3.63 o 
   3  10   3       34.53       24.61      9.65 o 
   4  10   3        3.46        1.71      4.32 o 
   5  10   3       36.00       37.22      8.23 o 
   6  10   3       49.02       39.25      9.46 o 
   7  10   3        4.72        3.87      3.53 o 
  -4  11   3       15.82       14.36      6.44 o 
  -3  11   3       19.18       17.54      4.56 o 
  -2  11   3       81.39       87.00     14.42 o 
  -1  11   3       12.95       13.68      4.46 o 
   0  11   3       22.54       18.98      4.93 o 
   1  11   3       13.14       12.19      4.38 o 
   2  11   3       55.59       56.40      7.53 o 
   3  11   3        5.07        3.56      3.45 o 
   4  11   3       19.16       15.36      6.19 o 
 -14   0   4       30.99       33.20      4.73 o 
 -13   0   4       42.48       47.08      7.19 o 
 -12   0   4      368.49      349.25     15.04 o 
 -11   0   4      472.30      539.79     19.26 o 
 -10   0   4       82.39       89.82      5.35 o 
  -9   0   4        4.64        7.58      1.99 o 
  -8   0   4      114.06       96.69      4.67 o 
  -7   0   4      108.72      101.04      3.81 o 
  -6   0   4     1344.57     1317.45     17.28 o 
  -5   0   4      785.60      858.42     12.00 o 
  -4   0   4     1856.25     2047.82     28.67 o 
  -3   0   4      343.18      331.77      6.74 o 
  -2   0   4      294.91      294.96      5.80 o 
  -1   0   4     6322.18     6142.94     91.06 o 
   2   0   4     3552.92     3310.04     40.16 o 
   3   0   4       14.20       25.21      0.97 o 
   4   0   4     3543.12     3795.11     23.60 o 
   5   0   4       19.58       18.29      1.47 o 
   6   0   4      310.16      312.63      4.30 o 
   7   0   4      199.31      219.19      7.18 o 
   8   0   4      498.25      449.87      7.05 o 
   9   0   4      100.56       86.01      3.44 o 
  10   0   4       11.76       16.07      2.38 o 
  11   0   4      233.85      262.91     12.88 o 
  12   0   4      156.95      164.12     10.97 o 
  13   0   4      204.51      219.95     13.14 o 
 -14   1   4       10.93       10.42      2.72 o 
 -13   1   4      162.00      169.68      6.94 o 
 -12   1   4        0.06       -0.70      1.49 o 
 -11   1   4        2.74        1.30      1.55 o 
 -10   1   4       12.72       11.62      1.83 o 
  -9   1   4      274.14      266.44      5.84 o 
  -8   1   4       15.17       18.91      1.80 o 
  -7   1   4       60.98       57.37      3.21 o 
  -6   1   4     1290.33     1252.27      9.99 o 
  -5   1   4      442.87      449.54      5.26 o 
  -4   1   4       34.88       36.57      1.15 o 
  -3   1   4     5644.34     5872.36     29.24 o 
  -2   1   4     7181.05     7418.47     51.64 o 
  -1   1   4    32661.94    31784.83    822.81 o 
   2   1   4     1991.12     1937.06     12.17 o 
   3   1   4      869.33      881.70      7.03 o 
   4   1   4     1875.34     1933.11      9.65 o 
   5   1   4       89.44       68.30      1.44 o 
   6   1   4      402.23      396.50      4.19 o 
   7   1   4      364.35      286.64      3.76 o 
   8   1   4       84.10       67.11      3.66 o 
   9   1   4        3.75        2.63      1.16 o 
  10   1   4       28.69       29.80      2.27 o 
  11   1   4      125.08      137.83      4.54 o 
  12   1   4      444.81      469.99     12.87 o 
  13   1   4        5.03        3.91      5.22 o 
 -14   2   4       23.89       22.37      3.22 o 
 -13   2   4       15.73       20.63      3.02 o 
 -12   2   4        1.33        0.37      1.83 o 
 -11   2   4       67.41       67.87      3.76 o 
 -10   2   4      175.76      175.60      4.94 o 
  -9   2   4      311.98      284.00      7.84 o 
  -8   2   4        0.78        1.96      1.00 o 
  -7   2   4       79.93       86.44      6.14 o 
  -6   2   4      286.44      277.89      4.05 o 
  -5   2   4      734.57      770.19      6.89 o 
  -4   2   4      434.51      487.85      4.85 o 
  -3   2   4     1681.93     1870.93     12.05 o 
  -2   2   4      780.22      801.26      6.41 o 
  -1   2   4      978.39     1061.23     10.75 o 
   0   2   4     6659.58     6790.89     59.26 o 
   1   2   4      359.40      353.38      4.56 o 
   2   2   4      538.59      519.53      6.44 o 
   3   2   4        1.83        1.36      0.36 o 
   4   2   4      323.95      290.04      3.45 o 
   5   2   4        8.61       18.05      0.90 o 
   6   2   4      109.62      104.39      2.13 o 
   7   2   4        5.80        8.90      1.10 o 
   8   2   4      177.42      160.07      3.64 o 
   9   2   4       59.73       54.91      2.64 o 
  10   2   4       32.57       39.17      2.99 o 
  11   2   4       80.09       78.01      3.81 o 
  12   2   4       36.74       37.27      3.08 o 
  13   2   4       17.04       12.74      2.59 o 
 -13   3   4        6.10        1.18      2.54 o 
 -12   3   4        0.96        0.56      1.93 o 
 -11   3   4      244.65      252.24      9.74 o 
 -10   3   4        7.86        4.63      2.19 o 
  -9   3   4        0.33        1.80      1.44 o 
  -8   3   4       46.65       41.56      2.50 o 
  -7   3   4      172.00      173.85      4.03 o 
  -6   3   4      152.10      131.88      2.93 o 
  -5   3   4      134.68      146.61      2.48 o 
  -4   3   4      287.84      297.90      3.83 o 
  -3   3   4     1421.50     1559.72     11.15 o 
  -2   3   4      310.14      355.84      3.41 o 
  -1   3   4       14.51       16.45      1.12 o 
   0   3   4       14.08       22.29      1.48 o 
   1   3   4        0.96        0.98      0.51 o 
   2   3   4     1366.89     1526.83     13.53 o 
   3   3   4      727.25      784.76      7.56 o 
   4   3   4      493.71      501.63      4.87 o 
   5   3   4      209.87      205.97      3.28 o 
   6   3   4       53.45       45.94      2.44 o 
   7   3   4      106.71      103.69      3.46 o 
   8   3   4       30.28       32.63      2.40 o 
   9   3   4       11.93       10.03      1.71 o 
  10   3   4        8.92        8.52      1.77 o 
  11   3   4      115.27      118.72      5.90 o 
  12   3   4       12.31        6.71      2.26 o 
  13   3   4       12.80        8.16      3.11 o 
 -13   4   4        0.02        0.26      3.33 o 
 -12   4   4       24.22       24.93      5.33 o 
 -11   4   4        8.98        6.70      4.57 o 
 -10   4   4        5.65        2.92      2.38 o 
  -9   4   4       30.47       35.08      4.11 o 
  -8   4   4      244.81      214.76      5.53 o 
  -7   4   4      279.52      261.12      6.27 o 
  -6   4   4        0.45        0.34      1.40 o 
  -5   4   4      194.57      183.49      4.99 o 
  -4   4   4        0.83        1.22      0.69 o 
  -3   4   4        0.08        0.60      0.51 o 
  -2   4   4       14.37       13.71      0.96 o 
  -1   4   4       23.47       39.38      2.36 o 
   0   4   4      489.56      480.74      6.60 o 
   1   4   4        1.78        2.53      0.85 o 
   2   4   4      122.88      131.55      2.65 o 
   3   4   4      501.09      506.98      5.76 o 
   4   4   4      350.10      332.98      5.18 o 
   5   4   4       74.78       73.59      2.71 o 
   6   4   4      879.26      878.67     11.39 o 
   7   4   4       64.23       64.69     10.33 o 
   8   4   4      157.73      148.54      5.25 o 
   9   4   4      299.04      305.99      7.76 o 
  10   4   4      169.14      179.12      8.03 o 
  11   4   4       36.53       33.65      5.86 o 
  12   4   4        1.10        0.86      3.16 o 
 -12   5   4      173.10      209.28     16.06 o 
 -11   5   4       68.87       54.88      6.90 o 
 -10   5   4      120.55      131.34      7.06 o 
  -9   5   4        1.41        0.95      3.14 o 
  -8   5   4        0.84       -0.91      3.38 o 
  -7   5   4       80.82       71.52      4.21 o 
  -6   5   4      806.57      800.13     12.47 o 
  -5   5   4        3.13        3.32      1.21 o 
  -4   5   4       25.06       31.83      2.20 o 
  -3   5   4      305.08      298.75      7.19 o 
  -2   5   4      496.57      557.88      7.57 o 
  -1   5   4       42.73       47.27      2.09 o 
   0   5   4      139.52      142.82      4.10 o 
   1   5   4       12.01        9.23      1.07 o 
   2   5   4       34.20       27.67      1.76 o 
   3   5   4      148.17      147.69      3.41 o 
   4   5   4        7.62        5.26      1.81 o 
   5   5   4       83.53       80.05      3.01 o 
   6   5   4      374.12      354.32      7.23 o 
   7   5   4       46.31       40.98      3.17 o 
   8   5   4      101.15       83.23      5.06 o 
   9   5   4      143.88      143.33      7.85 o 
  10   5   4       12.82        6.65      2.54 o 
  11   5   4       29.47       29.01      3.93 o 
  12   5   4        0.49        0.30      3.21 o 
 -12   6   4        5.04        5.14      4.15 o 
 -11   6   4        0.32        1.26      2.37 o 
 -10   6   4        4.58        2.64      2.35 o 
  -9   6   4       13.32       13.18      2.87 o 
  -8   6   4        3.88        3.47      3.62 o 
  -7   6   4        9.92        4.62      1.87 o 
  -6   6   4       15.54       12.55      2.26 o 
  -5   6   4        0.36        1.28      3.50 o 
  -4   6   4      138.39      145.94      4.18 o 
  -3   6   4       23.14       27.08      2.83 o 
  -2   6   4      208.52      209.31      6.15 o 
  -1   6   4     1417.37     1455.03     14.96 o 
   0   6   4      202.74      209.60      8.81 o 
   1   6   4      411.09      395.45      8.53 o 
   2   6   4       68.11       58.61      2.98 o 
   3   6   4      177.77      172.41      5.08 o 
   4   6   4       12.80        6.99      1.34 o 
   5   6   4       25.67       24.11      2.42 o 
   6   6   4       91.26       91.04      4.17 o 
   7   6   4       15.30       14.11      2.33 o 
   8   6   4       70.33       69.39      5.25 o 
   9   6   4      103.36       88.91      5.68 o 
  10   6   4        0.22       -2.00      2.00 o 
  11   6   4       19.84       20.01      3.73 o 
 -11   7   4       35.38       42.06      5.71 o 
 -10   7   4       54.30       61.60      5.45 o 
  -9   7   4      211.21      215.26      8.18 o 
  -8   7   4       76.89       79.20      8.54 o 
  -7   7   4        3.41        1.36      1.66 o 
  -6   7   4      283.79      283.80      7.14 o 
  -5   7   4        1.16        4.34      1.46 o 
  -4   7   4       93.12       94.96      4.25 o 
  -3   7   4        6.31        5.90      1.50 o 
  -2   7   4      253.10      234.73     12.35 o 
  -1   7   4      477.69      522.17     16.52 o 
   0   7   4       53.55       39.76      4.69 o 
   1   7   4       38.56       40.37      3.54 o 
   2   7   4       16.61       16.30      2.10 o 
   3   7   4        0.30        1.81      1.19 o 
   4   7   4      472.31      442.18      9.14 o 
   5   7   4      183.63      181.68      5.46 o 
   6   7   4       14.17       13.75      2.26 o 
   7   7   4        2.66        1.66      1.57 o 
   8   7   4      182.51      209.47      7.59 o 
   9   7   4       16.14       13.91      3.14 o 
  10   7   4       15.06       16.67      3.40 o 
  11   7   4        0.31       -0.77      2.58 o 
 -10   8   4       19.38       14.90      3.41 o 
  -9   8   4       29.08       30.72      4.13 o 
  -8   8   4       21.68       24.76      3.26 o 
  -7   8   4        6.41        9.36      2.27 o 
  -6   8   4        4.12        4.32      1.79 o 
  -5   8   4        0.00       -0.81      1.36 o 
  -4   8   4      362.87      350.88     12.37 o 
  -3   8   4       23.49       21.03      3.80 o 
  -2   8   4       12.96       12.46      4.44 o 
  -1   8   4       74.88       86.56      7.14 o 
   0   8   4        8.82       14.26      3.53 o 
   1   8   4        8.91        6.96      3.14 o 
   2   8   4       60.36       52.19      5.83 o 
   3   8   4       49.09       49.31      4.52 o 
   4   8   4        1.00       -0.38      1.31 o 
   5   8   4       77.20       65.39      5.36 o 
   6   8   4        0.27        2.20      1.55 o 
   7   8   4      134.84      145.25      5.80 o 
   8   8   4       61.44       67.63      4.92 o 
   9   8   4        0.58        1.29      2.26 o 
  10   8   4       58.86       70.09      6.12 o 
  -9   9   4        2.94        1.83      2.62 o 
  -8   9   4       27.01       24.66      3.85 o 
  -7   9   4       57.58       61.68      4.65 o 
  -6   9   4      121.11      124.05      5.48 o 
  -5   9   4       96.11       87.15     11.92 o 
  -4   9   4       10.88        4.22      4.65 o 
  -3   9   4        4.97        4.80      2.96 o 
  -2   9   4       29.36       25.70      7.04 o 
  -1   9   4       58.90       61.34      6.68 o 
   0   9   4      183.89      199.67     14.66 o 
   1   9   4        0.16        1.91      2.49 o 
   2   9   4        0.28        1.33      2.39 o 
   3   9   4       30.26       29.71      4.97 o 
   4   9   4       87.31       86.42      7.88 o 
   5   9   4       19.01       15.24      5.53 o 
   6   9   4      188.04      195.10      6.73 o 
   7   9   4       99.68      116.35      6.02 o 
   8   9   4        9.99       11.25      2.75 o 
  -7  10   4       85.35       90.48     14.61 o 
  -6  10   4       81.17       93.46     13.36 o 
  -5  10   4        5.28       -0.99      3.64 o 
  -4  10   4       10.22       17.88      6.35 o 
  -3  10   4        0.12        1.36      2.80 o 
  -2  10   4        1.39        1.13      2.67 o 
  -1  10   4       13.80        9.81      3.49 o 
   0  10   4       21.50       18.62      4.56 o 
   1  10   4      192.01      195.94     10.74 o 
   2  10   4        3.88        1.71      2.64 o 
   3  10   4       38.01       38.12     12.85 o 
   4  10   4       34.93       26.90      6.99 o 
   5  10   4        8.57        7.08      5.04 o 
   6  10   4       11.04        1.86      4.53 o 
   7  10   4       23.55       21.60      3.77 o 
  -4  11   4       13.55       25.97      7.52 o 
  -3  11   4        3.39        3.12      3.36 o 
  -2  11   4       20.66       21.34      5.07 o 
  -1  11   4       33.77       36.65      6.27 o 
   0  11   4        2.36        1.49      3.14 o 
   1  11   4       60.15       58.82      7.67 o 
   2  11   4       24.21       14.95      4.61 o 
   3  11   4        5.30        1.65      2.97 o 
   4  11   4        8.06       14.69      6.29 o 
 -14   1   5       21.02       15.10      3.56 o 
 -13   1   5       37.72       32.38      3.00 o 
 -12   1   5      368.90      392.52      9.86 o 
 -11   1   5       55.17       39.98      3.84 o 
 -10   1   5        4.98        3.36      1.38 o 
  -9   1   5       90.80       86.15      3.42 o 
  -8   1   5       63.93       60.54      2.79 o 
  -7   1   5      422.16      385.00      4.92 o 
  -6   1   5       42.63       42.18      2.35 o 
  -5   1   5      117.30      121.55      1.99 o 
  -4   1   5       32.64       49.18      1.29 o 
  -3   1   5      158.43      164.12      2.07 o 
  -2   1   5      237.35      232.55      2.28 o 
  -1   1   5    10877.04    10459.99    136.48 o 
   0   1   5     2271.52     2210.77     29.93 o 
   1   1   5     6547.80     6493.68     57.33 o 
   2   1   5      300.97      274.71      7.36 o 
   3   1   5        0.22        0.79      0.48 o 
   4   1   5      379.78      354.28      3.72 o 
   5   1   5        6.10       10.63      0.76 o 
   6   1   5       91.19       86.74      2.01 o 
   7   1   5       73.06       73.16      2.17 o 
   8   1   5      227.75      218.11      4.27 o 
   9   1   5       91.12       89.53      3.13 o 
  10   1   5        0.18        1.02      1.10 o 
  11   1   5      150.58      160.71      5.61 o 
  12   1   5       93.33      105.94      6.43 o 
  13   1   5      147.11      171.91     16.83 o 
 -14   2   5        2.88        0.70      2.47 o 
 -13   2   5      193.61      204.65      6.83 o 
 -12   2   5       30.51       37.12      3.24 o 
 -11   2   5        0.00       -0.08      1.30 o 
 -10   2   5       71.59       76.53      4.27 o 
  -9   2   5      314.82      303.70      9.40 o 
  -8   2   5      156.85      147.26      3.94 o 
  -7   2   5     1150.97     1135.35     11.72 o 
  -6   2   5       35.87       45.48      1.79 o 
  -5   2   5       84.10      106.57      3.07 o 
  -4   2   5      858.28      865.97      8.83 o 
  -3   2   5      344.37      352.63      3.25 o 
  -2   2   5        9.86       11.42      0.72 o 
  -1   2   5     4929.35     5298.88     34.99 o 
   0   2   5      159.34      202.80      3.83 o 
   1   2   5     1017.92      966.33      8.96 o 
   2   2   5      332.46      374.71      4.25 o 
   3   2   5      442.54      483.69      4.61 o 
   4   2   5      859.57      875.15      7.69 o 
   5   2   5      392.39      370.92      3.56 o 
   6   2   5      233.91      214.23      3.59 o 
   7   2   5       80.85       80.17      2.54 o 
   8   2   5      369.38      350.56      6.19 o 
   9   2   5       33.42       32.01      2.17 o 
  10   2   5       61.03       65.35      3.22 o 
  11   2   5        9.08        7.43      1.74 o 
  12   2   5       30.42       27.24      3.16 o 
  13   2   5        6.70        7.19      2.91 o 
 -13   3   5       29.19       31.44      3.48 o 
 -12   3   5       23.89       19.69      6.96 o 
 -11   3   5       87.00       83.29      6.05 o 
 -10   3   5       60.73       57.13      5.24 o 
  -9   3   5      203.70      176.89      4.54 o 
  -8   3   5       87.44       86.55      3.09 o 
  -7   3   5        3.03        3.45      1.16 o 
  -6   3   5      266.11      266.01      3.96 o 
  -5   3   5      338.49      361.46      4.07 o 
  -4   3   5      136.17      117.59      2.66 o 
  -3   3   5        3.59        1.19      0.52 o 
  -2   3   5       25.57       27.74      1.15 o 
  -1   3   5      448.06      476.11      5.37 o 
   0   3   5       37.77       41.07      1.98 o 
   1   3   5     1974.16     2226.59     17.72 o 
   2   3   5      787.00      857.49      8.12 o 
   3   3   5       83.92       68.85      2.53 o 
   4   3   5      139.21      114.87      2.07 o 
   5   3   5       87.91       96.98      2.72 o 
   6   3   5     2217.73     2196.84     26.03 o 
   7   3   5       37.44       36.22      2.33 o 
   8   3   5        1.46        1.36      1.10 o 
   9   3   5       26.03       23.88      1.97 o 
  10   3   5        1.37        0.29      1.33 o 
  11   3   5        6.20        5.29      2.34 o 
  12   3   5        0.00        0.35      1.75 o 
  13   3   5       29.77       37.33      4.82 o 
 -13   4   5      197.51      239.43     28.65 o 
 -12   4   5       74.59       98.80      9.66 o 
 -11   4   5        6.92       11.40      5.31 o 
 -10   4   5        2.86        3.21      4.08 o 
  -9   4   5        9.63        9.53      2.00 o 
  -8   4   5       62.33       51.08      3.96 o 
  -7   4   5      188.11      177.84      7.43 o 
  -6   4   5      124.52      114.91      4.27 o 
  -5   4   5      228.05      217.07      5.51 o 
  -4   4   5       19.63       22.55      2.19 o 
  -3   4   5      178.61      206.88      3.12 o 
  -2   4   5      235.85      247.79      3.72 o 
  -1   4   5      400.40      433.49      5.54 o 
   0   4   5      356.02      400.77      5.47 o 
   1   4   5     1269.66     1398.39     11.86 o 
   2   4   5       14.87       19.48      1.28 o 
   3   4   5       75.60       74.98      2.16 o 
   4   4   5       18.66       26.72      3.36 o 
   5   4   5       99.13      116.35      3.27 o 
   6   4   5       66.53       51.87      3.15 o 
   7   4   5      103.03      106.46      5.06 o 
   8   4   5       58.85       60.21      4.06 o 
   9   4   5      143.37      141.26      5.57 o 
  10   4   5      151.70      149.97      6.41 o 
  11   4   5       35.75       37.49      8.38 o 
  12   4   5        4.73        6.63      3.97 o 
 -12   5   5       42.37       48.42      7.22 o 
 -11   5   5      161.54      155.19     10.25 o 
 -10   5   5       17.75       18.28      3.97 o 
  -9   5   5       19.11       19.69      3.60 o 
  -8   5   5       12.49       19.32      5.65 o 
  -7   5   5       96.58       90.61      4.43 o 
  -6   5   5      273.18      250.24      9.72 o 
  -5   5   5      154.62      126.46      6.66 o 
  -4   5   5      136.55      114.41      3.47 o 
  -3   5   5      422.11      417.85      6.41 o 
  -2   5   5      190.59      204.22      4.44 o 
  -1   5   5      146.23      139.53      3.29 o 
   0   5   5      331.07      348.66      5.17 o 
   1   5   5       27.80       34.01      2.04 o 
   2   5   5       53.69       57.11      1.97 o 
   3   5   5      504.12      524.35      6.78 o 
   4   5   5       41.48       40.90      2.29 o 
   5   5   5       95.40       98.18      5.35 o 
   6   5   5      434.14      406.45      7.88 o 
   7   5   5      310.26      293.12      8.65 o 
   8   5   5        1.39        1.63      1.82 o 
   9   5   5       54.49       54.99      5.11 o 
  10   5   5        0.12       -1.05      1.87 o 
  11   5   5        1.17       -1.35      2.10 o 
  12   5   5        1.74       -1.01      3.07 o 
 -12   6   5       25.70       25.29      7.97 o 
 -11   6   5        5.06        7.44      3.95 o 
 -10   6   5       68.82       63.38      5.19 o 
  -9   6   5        0.06        0.14      2.27 o 
  -8   6   5        1.17        0.96      1.97 o 
  -7   6   5       40.68       45.31      3.87 o 
  -6   6   5      527.23      532.52     10.54 o 
  -5   6   5        0.44        1.25      1.30 o 
  -4   6   5       50.03       53.21      4.97 o 
  -3   6   5       13.45       12.60      2.09 o 
  -2   6   5      231.59      207.81      6.10 o 
  -1   6   5       17.08       14.00      2.01 o 
   0   6   5      541.15      533.65      9.86 o 
   1   6   5      112.81      118.65      4.97 o 
   2   6   5        0.20        0.69      0.77 o 
   3   6   5       73.79       77.71      3.51 o 
   4   6   5      640.16      586.46      8.15 o 
   5   6   5       14.90       14.42      1.74 o 
   6   6   5        0.06        1.48      1.56 o 
   7   6   5       85.05       75.70      4.29 o 
   8   6   5       82.80       75.78      5.42 o 
   9   6   5       14.74       12.73      2.81 o 
  10   6   5       42.12       30.82      4.02 o 
  11   6   5       10.43        9.08      3.08 o 
 -11   7   5       26.68       31.55      4.35 o 
 -10   7   5        0.04        0.18      2.20 o 
  -9   7   5      109.71      127.11      6.60 o 
  -8   7   5       63.12       59.39      4.99 o 
  -7   7   5       98.57       89.84      4.78 o 
  -6   7   5       51.26       52.59      4.19 o 
  -5   7   5      183.45      190.25      6.23 o 
  -4   7   5      225.41      212.56      5.43 o 
  -3   7   5      141.10      141.32      4.80 o 
  -2   7   5       19.78       20.30      3.58 o 
  -1   7   5        0.07        1.59      2.07 o 
   0   7   5        9.73        7.62      2.66 o 
   1   7   5        4.16        1.18      1.34 o 
   2   7   5      177.70      166.56      6.21 o 
   3   7   5        0.07        1.14      1.26 o 
   4   7   5      187.50      185.38      5.96 o 
   5   7   5      351.78      342.53      7.58 o 
   6   7   5       33.67       29.21      4.18 o 
   7   7   5       26.61       25.30      2.99 o 
   8   7   5       25.45       22.80      3.48 o 
   9   7   5        1.47       -0.38      1.90 o 
  10   7   5        7.02        5.51      4.70 o 
 -10   8   5        8.93       14.48      3.41 o 
  -9   8   5      105.83      106.35      6.61 o 
  -8   8   5       64.38       58.61      4.53 o 
  -7   8   5       16.90       14.57      2.57 o 
  -6   8   5       20.61       16.18      2.54 o 
  -5   8   5       65.99       72.06      4.37 o 
  -4   8   5      100.75       97.59      4.70 o 
  -3   8   5      187.84      184.90      8.81 o 
  -2   8   5       34.29       47.52      5.60 o 
  -1   8   5       50.24       58.48      6.95 o 
   0   8   5       22.76       17.99      3.70 o 
   1   8   5        0.23        0.64      1.94 o 
   2   8   5       14.69       24.16      6.65 o 
   3   8   5        5.49        0.98      1.70 o 
   4   8   5        0.01        0.39      2.21 o 
   5   8   5        1.26       -1.16      2.22 o 
   6   8   5       15.38       14.39      2.39 o 
   7   8   5        7.10        8.16      2.41 o 
   8   8   5       81.96       78.97      6.00 o 
   9   8   5       39.16       44.28      6.59 o 
  -9   9   5        0.08        1.78      2.93 o 
  -8   9   5       56.17       61.59      4.81 o 
  -7   9   5       56.91       64.09      4.74 o 
  -6   9   5       16.42       13.71      2.93 o 
  -5   9   5        3.52        3.90      4.31 o 
  -4   9   5        6.73        5.37      4.62 o 
  -3   9   5       12.19        8.45      3.25 o 
  -2   9   5        1.35        0.55      2.72 o 
  -1   9   5        6.30       10.26      3.42 o 
   0   9   5        0.28        2.18      2.59 o 
   1   9   5      114.99      125.95     12.09 o 
   2   9   5        0.00       -0.80      2.15 o 
   3   9   5       74.49       76.96      9.29 o 
   4   9   5      176.12      190.57      7.95 o 
   5   9   5       13.13       13.91      5.41 o 
   6   9   5       73.45       79.08      5.51 o 
   7   9   5        4.06        4.04      2.07 o 
   8   9   5        9.30        3.46      7.42 o 
  -7  10   5       10.08       10.45      3.47 o 
  -6  10   5       44.77       56.07      6.36 o 
  -5  10   5        0.51        4.56      4.76 o 
  -4  10   5       14.19       11.44      5.72 o 
  -3  10   5      241.84      268.21     12.28 o 
  -2  10   5        0.54       -1.58      2.50 o 
  -1  10   5        1.15       -0.95      2.46 o 
   0  10   5      126.45      120.28      9.94 o 
   1  10   5      186.66      196.44     18.66 o 
   2  10   5       12.69        9.63      3.69 o 
   3  10   5       56.00       59.39      7.88 o 
   4  10   5       13.81       11.25      5.60 o 
   5  10   5       31.56       33.22      8.58 o 
   6  10   5        0.62        0.91      4.40 o 
   7  10   5       39.28       29.82      4.22 o 
  -4  11   5       29.22       27.57      8.48 o 
  -3  11   5        6.25        2.90      4.51 o 
  -2  11   5       10.70       13.63      5.82 o 
  -1  11   5       22.54       27.34      8.65 o 
   0  11   5        3.72        4.53      3.54 o 
   1  11   5       26.49       33.78      5.92 o 
   2  11   5        0.08        2.77      3.24 o 
   3  11   5       12.85       11.99      4.32 o 
   4  11   5       15.52        5.41      5.45 o 
 -14   0   6        4.72        6.10      3.00 o 
 -13   0   6        6.46        8.95      3.72 o 
 -12   0   6        0.13       -0.61      2.19 o 
 -11   0   6      149.49      155.02      7.40 o 
 -10   0   6       92.92       93.94      6.37 o 
  -9   0   6       46.14       35.77      4.42 o 
  -8   0   6      595.45      631.06     12.48 o 
  -7   0   6      170.01      148.33      5.27 o 
  -6   0   6      122.23       86.16      3.70 o 
  -5   0   6      180.47      150.19      4.83 o 
  -4   0   6      454.18      441.73      6.44 o 
  -3   0   6     1311.45     1415.11     11.86 o 
  -2   0   6     3275.68     3267.03     27.65 o 
   1   0   6     3457.16     3404.59     29.42 o 
   2   0   6        0.10        0.75      0.40 o 
   3   0   6       91.89       90.71      4.98 o 
   4   0   6      244.49      276.11      7.33 o 
   5   0   6      171.54      171.64      3.20 o 
   6   0   6      256.51      209.63      4.24 o 
   7   0   6        4.78        3.77      1.55 o 
   8   0   6      793.58      634.29     10.03 o 
   9   0   6       20.92       24.00      3.56 o 
  10   0   6        4.09        3.74      2.03 o 
  11   0   6      139.44      137.53      7.99 o 
  12   0   6       13.16       10.80      4.45 o 
  13   0   6       29.54       22.37      5.86 o 
 -14   1   6        1.51        3.33      2.64 o 
 -13   1   6        2.53        2.00      1.77 o 
 -12   1   6        0.02        1.04      1.75 o 
 -11   1   6      166.60      181.57      6.33 o 
 -10   1   6       42.19       45.48      4.19 o 
  -9   1   6       53.45       51.97      2.91 o 
  -8   1   6       89.51       90.18      4.30 o 
  -7   1   6       43.50       53.98      2.21 o 
  -6   1   6      399.84      436.34      5.04 o 
  -5   1   6       41.59       62.65      1.47 o 
  -4   1   6      752.55      773.87      7.88 o 
  -3   1   6      503.57      515.80      4.09 o 
  -2   1   6     2948.06     2937.56     20.12 o 
  -1   1   6     2367.13     2241.53     20.82 o 
   0   1   6      129.18      118.76      4.43 o 
   1   1   6     1614.02     1583.82     25.54 o 
   2   1   6        8.50        9.23      0.83 o 
   3   1   6      732.10      827.14      5.53 o 
   4   1   6      887.88      854.13      6.15 o 
   5   1   6      624.24      675.09      5.47 o 
   6   1   6      601.00      644.99      5.66 o 
   7   1   6      460.67      435.77      4.49 o 
   8   1   6      315.47      287.44      4.26 o 
   9   1   6      103.74       93.68      3.13 o 
  10   1   6       11.44       10.33      1.75 o 
  11   1   6      326.66      346.32      7.19 o 
  12   1   6      100.97      106.47      6.42 o 
  13   1   6       50.66       53.84      6.13 o 
 -14   2   6       28.68       30.27      3.62 o 
 -13   2   6        4.30        5.05      2.59 o 
 -12   2   6      120.64      130.60      4.93 o 
 -11   2   6       21.85       17.41      2.57 o 
 -10   2   6       61.63       67.00      5.91 o 
  -9   2   6        0.00        1.70      2.43 o 
  -8   2   6      127.97      135.19      4.26 o 
  -7   2   6        8.30        9.95      1.42 o 
  -6   2   6     1000.59      984.68      9.02 o 
  -5   2   6      318.48      378.38      4.85 o 
  -4   2   6      648.31      679.44      8.76 o 
  -3   2   6      120.00      135.00      2.00 o 
  -2   2   6      420.54      438.00      3.68 o 
  -1   2   6       71.85       73.31      1.81 o 
   0   2   6     2451.72     2469.91     20.71 o 
   1   2   6       26.14       22.98      1.65 o 
   2   2   6       14.07       20.68      1.21 o 
   3   2   6       60.55       85.01      1.85 o 
   4   2   6       49.79       52.85      1.49 o 
   5   2   6       32.13       36.31      1.32 o 
   6   2   6      982.57      897.81      8.08 o 
   7   2   6      204.32      194.37      3.72 o 
   8   2   6        7.73        5.43      1.07 o 
   9   2   6       24.54       24.38      2.08 o 
  10   2   6        4.34        4.65      1.40 o 
  11   2   6       15.91       12.99      2.65 o 
  12   2   6       73.40       84.98      4.85 o 
  13   2   6        0.60       -1.20      2.45 o 
 -13   3   6      201.50      228.99      8.71 o 
 -12   3   6        0.01        0.69      2.36 o 
 -11   3   6       10.30        9.01      3.74 o 
 -10   3   6       39.22       38.13      3.38 o 
  -9   3   6        7.80        7.47      1.49 o 
  -8   3   6        1.53        2.92      1.99 o 
  -7   3   6      704.99      680.88     13.99 o 
  -6   3   6      141.03      137.69      3.11 o 
  -5   3   6      589.79      624.87      6.62 o 
  -4   3   6       16.65       19.29      1.27 o 
  -3   3   6      281.22      299.70      3.09 o 
  -2   3   6       27.97       32.12      1.30 o 
  -1   3   6       19.61       24.32      1.42 o 
   0   3   6      779.55      892.05     12.41 o 
   1   3   6      672.51      691.97      9.26 o 
   2   3   6       13.61       18.61      1.10 o 
   3   3   6       80.43      106.51      4.09 o 
   4   3   6       24.44       19.96      1.49 o 
   5   3   6      515.25      458.80      5.72 o 
   6   3   6      660.22      623.71      8.23 o 
   7   3   6      255.43      248.72      5.01 o 
   8   3   6       25.18       28.67      2.28 o 
   9   3   6        3.01        4.45      1.28 o 
  10   3   6       11.67        9.04      1.62 o 
  11   3   6       27.76       32.26      3.39 o 
  12   3   6       16.19       16.47      3.41 o 
  13   3   6       21.61       28.71      4.27 o 
 -13   4   6       66.58       81.00      9.27 o 
 -12   4   6       79.50       73.36     11.77 o 
 -11   4   6       12.94        4.69      4.42 o 
 -10   4   6       47.27       45.73      7.96 o 
  -9   4   6       13.79       13.82      2.11 o 
  -8   4   6       28.07       24.63      5.15 o 
  -7   4   6      122.15      127.06      3.60 o 
  -6   4   6       15.37       15.31      1.52 o 
  -5   4   6      111.37       85.33      4.03 o 
  -4   4   6      136.14      130.03      2.73 o 
  -3   4   6       44.55       46.46      1.71 o 
  -2   4   6       14.71       20.66      1.19 o 
  -1   4   6      102.04      123.31      2.88 o 
   0   4   6        3.25        6.56      0.86 o 
   1   4   6        0.02        2.15      1.11 o 
   2   4   6       10.00       18.47      1.40 o 
   3   4   6       15.79       16.41      1.39 o 
   4   4   6      245.59      231.36      4.40 o 
   5   4   6       31.93       29.48      2.06 o 
   6   4   6      430.93      440.70      9.13 o 
   7   4   6      214.07      216.48      6.71 o 
   8   4   6       57.30       63.52      4.27 o 
   9   4   6        0.49        2.21      1.87 o 
  10   4   6       27.43       28.93      3.33 o 
  11   4   6        2.14        3.73      3.19 o 
  12   4   6        2.19        0.48      2.46 o 
 -12   5   6       65.45       46.73     12.15 o 
 -11   5   6      127.53      160.77     14.76 o 
 -10   5   6       79.63       87.81      6.19 o 
  -9   5   6       94.20       94.66      6.16 o 
  -8   5   6      171.80      184.76      7.58 o 
  -7   5   6      104.45      105.97      4.57 o 
  -6   5   6      108.76       92.38      4.13 o 
  -5   5   6       69.57       57.32      3.35 o 
  -4   5   6       33.78       37.61      2.96 o 
  -3   5   6       57.50       54.04      2.50 o 
  -2   5   6        1.52        0.93      0.97 o 
  -1   5   6       44.32       41.69      2.49 o 
   0   5   6       23.19       20.52      1.73 o 
   1   5   6      918.57      953.64     12.74 o 
   2   5   6      125.74      101.33      2.59 o 
   3   5   6      748.52      729.03     10.37 o 
   4   5   6     1588.39     1481.82     13.75 o 
   5   5   6       64.31       51.59      2.71 o 
   6   5   6      150.21      146.22      4.80 o 
   7   5   6        0.23       -0.13      2.15 o 
   8   5   6        1.39        2.64      1.85 o 
   9   5   6        0.00       -1.99      2.77 o 
  10   5   6        3.18        5.64      2.71 o 
  11   5   6       18.72       17.90      6.90 o 
  12   5   6        2.84        4.26      8.48 o 
 -12   6   6        1.73        5.91      4.19 o 
 -11   6   6        1.99        1.62      2.38 o 
 -10   6   6       29.80       25.27      7.34 o 
  -9   6   6       10.46        4.29      2.69 o 
  -8   6   6        8.22        9.82      2.87 o 
  -7   6   6        0.63        0.52      1.45 o 
  -6   6   6        8.33        4.83      1.67 o 
  -5   6   6      272.36      274.11      7.07 o 
  -4   6   6      273.51      244.09      5.95 o 
  -3   6   6      614.63      638.76      9.28 o 
  -2   6   6      194.23      188.06      6.17 o 
  -1   6   6     1065.05      987.56     13.96 o 
   0   6   6       28.06       23.57      3.40 o 
   1   6   6       38.97       34.48      3.60 o 
   2   6   6       37.04       38.00      2.41 o 
   3   6   6        5.30        8.46      2.75 o 
   4   6   6       46.72       50.36      2.67 o 
   5   6   6       75.48       80.02      3.45 o 
   6   6   6      219.21      214.87      6.89 o 
   7   6   6      171.17      164.63      5.56 o 
   8   6   6       13.49       10.03      2.70 o 
   9   6   6        4.38        5.49      4.64 o 
  10   6   6        4.81        5.40      3.14 o 
  11   6   6       11.00       11.28      3.00 o 
 -11   7   6      158.60      173.97      7.85 o 
 -10   7   6        7.09        3.61      2.50 o 
  -9   7   6       66.63       70.63      5.59 o 
  -8   7   6       16.93       17.93      3.16 o 
  -7   7   6      207.02      219.68     11.57 o 
  -6   7   6       90.24       83.08      6.57 o 
  -5   7   6      138.13      126.03      5.19 o 
  -4   7   6      118.54      115.12      4.09 o 
  -3   7   6       97.83       99.51      4.85 o 
  -2   7   6     1011.68     1013.88     20.05 o 
  -1   7   6      619.68      559.66     15.36 o 
   0   7   6      160.80      152.53      7.50 o 
   1   7   6      202.74      213.10     17.78 o 
   2   7   6       22.84       21.77      4.71 o 
   3   7   6        0.07        1.92      2.76 o 
   4   7   6       24.90       26.96      2.89 o 
   5   7   6        0.03       -0.34      1.22 o 
   6   7   6        4.95        4.79      2.43 o 
   7   7   6       13.83       13.67      2.42 o 
   8   7   6        1.24       -0.02      2.80 o 
   9   7   6        0.19       -1.32      2.45 o 
  10   7   6       47.34       54.95     14.22 o 
 -10   8   6       26.77       25.18      4.36 o 
  -9   8   6       44.05       52.83      5.12 o 
  -8   8   6        8.53       10.37      2.47 o 
  -7   8   6       34.77       29.55      3.97 o 
  -6   8   6       37.35       34.08      3.32 o 
  -5   8   6      119.00      125.60      8.62 o 
  -4   8   6        5.83        4.55      2.97 o 
  -3   8   6       95.34      106.55      7.31 o 
  -2   8   6      289.00      296.98     13.10 o 
  -1   8   6      417.62      389.94     12.99 o 
   0   8   6      105.37      107.55      7.54 o 
   1   8   6      149.78      145.26      7.97 o 
   2   8   6       45.41       42.50      4.85 o 
   3   8   6       41.35       36.07      3.96 o 
   4   8   6       32.63       26.48      4.89 o 
   5   8   6        4.92        4.19      2.25 o 
   6   8   6        1.25        1.86      1.72 o 
   7   8   6       55.18       51.66      4.21 o 
   8   8   6        6.27        4.94      2.51 o 
   9   8   6      219.43      248.32     12.00 o 
  -9   9   6      387.73      426.11     12.17 o 
  -8   9   6      198.26      211.61      8.01 o 
  -7   9   6       25.67       24.67      3.34 o 
  -6   9   6        4.91        7.89      3.04 o 
  -5   9   6      104.70       90.86     11.95 o 
  -4   9   6        0.65        1.04      3.84 o 
  -3   9   6       57.68       59.85      6.60 o 
  -2   9   6       61.80       59.47     10.02 o 
  -1   9   6      227.79      215.99     10.32 o 
   0   9   6        8.34        8.91      3.25 o 
   1   9   6        5.73        4.30      2.70 o 
   2   9   6       89.01       76.87     11.38 o 
   3   9   6       53.35       45.22      7.14 o 
   4   9   6       72.09       66.92      5.70 o 
   5   9   6       58.68       50.32      6.42 o 
   6   9   6      137.99      154.92      6.89 o 
   7   9   6        1.64        2.86      2.86 o 
   8   9   6        9.57       14.97      4.05 o 
  -7  10   6        0.04        0.91      4.09 o 
  -6  10   6       47.92       59.95      6.14 o 
  -5  10   6       58.19       52.75     10.06 o 
  -4  10   6        0.07        4.18      4.43 o 
  -3  10   6       53.24       52.92      6.59 o 
  -2  10   6      225.92      232.05     11.49 o 
  -1  10   6        1.42        3.46      2.97 o 
   0  10   6        0.20        1.30      2.79 o 
   1  10   6       91.84       81.17      8.16 o 
   2  10   6       19.38       19.42      4.59 o 
   3  10   6       55.97       65.36     11.79 o 
   4  10   6       59.44       48.00      9.47 o 
   5  10   6       70.12       62.30     10.86 o 
   6  10   6       21.72       21.29      7.36 o 
  -4  11   6        3.20       -3.11      4.38 o 
  -3  11   6        0.16       -1.24      4.02 o 
  -2  11   6       44.99       26.62     10.92 o 
  -1  11   6      146.85      155.12     10.93 o 
   0  11   6       46.73       41.35     11.67 o 
   1  11   6        0.07       -2.26      2.86 o 
   2  11   6       74.33       95.07      9.44 o 
   3  11   6       21.44       14.93      4.59 o 
 -14   1   7       44.40       49.51      4.63 o 
 -13   1   7        9.80        6.96      2.52 o 
 -12   1   7        3.42        4.24      1.97 o 
 -11   1   7        0.40        1.84      1.63 o 
 -10   1   7        0.85        1.25      1.18 o 
  -9   1   7       17.99       15.05      2.51 o 
  -8   1   7      129.17      116.90      3.90 o 
  -7   1   7       15.37       11.65      1.44 o 
  -6   1   7      561.34      528.77      5.65 o 
  -5   1   7       69.85       57.64      1.44 o 
  -4   1   7      892.13      945.42      7.98 o 
  -3   1   7     2393.99     2514.12     17.13 o 
  -2   1   7     3162.59     3233.62     16.83 o 
  -1   1   7     3755.84     3636.76     21.03 o 
   0   1   7     1564.40     1626.16     12.16 o 
   1   1   7      216.28      257.54      4.22 o 
   2   1   7      166.88      184.80      2.78 o 
   3   1   7     1089.74     1124.22      7.62 o 
   4   1   7      521.84      553.23      4.69 o 
   5   1   7      352.00      342.48      3.51 o 
   6   1   7        0.16        0.20      0.48 o 
   7   1   7      143.90      131.16      2.48 o 
   8   1   7        7.64        5.77      1.18 o 
   9   1   7       65.42       65.30      3.29 o 
  10   1   7        6.50        4.08      1.43 o 
  11   1   7       25.40       27.19      3.14 o 
  12   1   7        2.95        4.70      2.65 o 
  13   1   7        0.10       -0.04      2.81 o 
 -14   2   7        1.69        0.19      2.07 o 
 -13   2   7        9.65        7.15      3.27 o 
 -12   2   7       13.77       10.12      2.07 o 
 -11   2   7        4.76        7.04      2.00 o 
 -10   2   7       17.85       13.71      2.17 o 
  -9   2   7        0.68        0.09      1.51 o 
  -8   2   7        9.84        7.67      1.38 o 
  -7   2   7       44.86       39.02      2.36 o 
  -6   2   7      480.61      467.83      5.76 o 
  -5   2   7       63.83       77.09      2.06 o 
  -4   2   7      587.19      576.98      5.33 o 
  -3   2   7     5315.89     5726.68     28.94 o 
  -2   2   7      648.41      713.97      5.99 o 
  -1   2   7     1039.86     1086.32      9.31 o 
   0   2   7      703.63      697.89     10.44 o 
   1   2   7     1353.63     1431.87     14.69 o 
   2   2   7      534.35      570.55      7.14 o 
   3   2   7        5.86        6.16      0.63 o 
   4   2   7       39.59       27.11      1.12 o 
   5   2   7     1121.25     1055.71      7.56 o 
   6   2   7       15.99       15.58      1.39 o 
   7   2   7       49.05       36.17      2.01 o 
   8   2   7       73.94       72.10      2.43 o 
   9   2   7      131.26      138.67      3.75 o 
  10   2   7       12.08       13.30      2.16 o 
  11   2   7        6.11        2.54      1.76 o 
  12   2   7       24.35       21.76      2.87 o 
  13   2   7        2.71        3.04      3.83 o 
 -13   3   7       11.04        6.56      3.26 o 
 -12   3   7      226.65      261.95     16.99 o 
 -11   3   7       65.63       53.24      5.43 o 
 -10   3   7      187.54      194.78      6.24 o 
  -9   3   7      114.30      121.34      3.83 o 
  -8   3   7       98.02       88.25      3.73 o 
  -7   3   7       33.39       31.95      3.51 o 
  -6   3   7       82.25       90.23      2.59 o 
  -5   3   7        0.41        0.26      0.73 o 
  -4   3   7       13.12        9.02      1.09 o 
  -3   3   7      360.22      380.32      3.67 o 
  -2   3   7      200.20      216.54      3.39 o 
  -1   3   7       27.51       38.17      1.09 o 
   0   3   7     1175.15     1273.48     13.76 o 
   1   3   7     2006.71     2232.82     17.54 o 
   2   3   7      179.55      194.48      2.99 o 
   3   3   7      187.87      193.75      3.57 o 
   4   3   7      494.07      470.40      7.52 o 
   5   3   7       14.83       22.39      2.31 o 
   6   3   7        0.29        0.67      1.17 o 
   7   3   7      282.98      255.48      4.46 o 
   8   3   7      117.95      115.15      3.27 o 
   9   3   7       31.47       34.20      2.17 o 
  10   3   7      120.66      147.54      5.09 o 
  11   3   7       16.65       12.59      3.38 o 
  12   3   7        6.00        9.03      4.75 o 
 -13   4   7       10.04        7.21      4.30 o 
 -12   4   7        1.84        2.64      4.67 o 
 -11   4   7        2.25        8.80      5.36 o 
 -10   4   7        0.12       -0.07      2.12 o 
  -9   4   7      409.95      434.59     13.76 o 
  -8   4   7        0.44        1.55      1.70 o 
  -7   4   7        0.70        0.06      0.89 o 
  -6   4   7        1.10        1.16      1.15 o 
  -5   4   7        7.41       13.14      1.85 o 
  -4   4   7       89.88      120.92      2.75 o 
  -3   4   7      281.39      321.28      4.38 o 
  -2   4   7      248.98      269.89      3.80 o 
  -1   4   7     1104.16     1035.50      9.83 o 
   0   4   7      142.28      162.01      2.99 o 
   1   4   7       57.75       57.90      2.86 o 
   2   4   7       25.13       25.26      1.31 o 
   3   4   7        5.84        3.98      0.97 o 
   4   4   7        6.32        3.80      1.41 o 
   5   4   7     1812.27     1754.06     16.96 o 
   6   4   7      452.59      401.19      8.72 o 
   7   4   7       36.44       34.89      3.50 o 
   8   4   7      107.69      102.46      4.76 o 
   9   4   7        9.23        7.50      2.34 o 
  10   4   7       12.88        9.68      3.61 o 
  11   4   7        0.83        0.52      3.06 o 
  12   4   7        0.27        1.94      2.33 o 
 -12   5   7       52.37       49.70      7.12 o 
 -11   5   7        6.90        3.95      4.75 o 
 -10   5   7        0.80       -1.77      2.05 o 
  -9   5   7       19.56       17.76      7.71 o 
  -8   5   7        7.86        8.11      2.52 o 
  -7   5   7      206.92      213.15      6.42 o 
  -6   5   7        7.36        2.72      1.50 o 
  -5   5   7        7.32        4.43      1.85 o 
  -4   5   7      316.20      274.63      5.44 o 
  -3   5   7        1.02        0.67      0.77 o 
  -2   5   7      607.99      626.70      7.03 o 
  -1   5   7       39.19       39.71      2.35 o 
   0   5   7      249.80      247.59      4.95 o 
   1   5   7        6.79        6.57      1.12 o 
   2   5   7      543.20      536.25     10.30 o 
   3   5   7        9.33        9.22      1.21 o 
   4   5   7        3.34        2.16      0.94 o 
   5   5   7      166.68      163.60      6.03 o 
   6   5   7       64.27       65.74      4.55 o 
   7   5   7      332.35      345.19      8.93 o 
   8   5   7      126.16      121.53      5.99 o 
   9   5   7        0.36       -1.12      2.18 o 
  10   5   7       90.66       88.83      5.33 o 
  11   5   7        4.00        4.94      2.83 o 
  12   5   7        0.52       -3.02      3.10 o 
 -12   6   7      311.76      341.36     15.81 o 
 -11   6   7        6.95        2.17      2.45 o 
 -10   6   7        0.01        0.25      2.36 o 
  -9   6   7       36.52       39.94      6.66 o 
  -8   6   7      136.58      140.22      7.34 o 
  -7   6   7       22.72       18.63      2.64 o 
  -6   6   7      119.95      114.54      4.88 o 
  -5   6   7       22.01       29.86      2.97 o 
  -4   6   7       58.54       56.39      4.24 o 
  -3   6   7        0.58        2.16      1.71 o 
  -2   6   7       14.94       16.62      2.30 o 
  -1   6   7     1361.47     1277.21     16.60 o 
   0   6   7      244.07      237.48      6.61 o 
   1   6   7       13.92       17.19      2.29 o 
   2   6   7       66.68       66.63      3.04 o 
   3   6   7        2.60        2.41      1.76 o 
   4   6   7       94.02       88.47      3.66 o 
   5   6   7      135.48      145.59      6.72 o 
   6   6   7      238.38      227.73      6.29 o 
   7   6   7        6.66        8.36      2.46 o 
   8   6   7        7.90        3.93      3.00 o 
   9   6   7        7.92        2.57      3.00 o 
  10   6   7        6.57        9.58      2.75 o 
  11   6   7        4.06        0.67      2.48 o 
 -11   7   7       31.63       31.65      6.59 o 
 -10   7   7       18.57       22.44      3.82 o 
  -9   7   7        5.21        4.54      3.13 o 
  -8   7   7        0.19       -1.83      2.83 o 
  -7   7   7        1.88        1.07      1.74 o 
  -6   7   7        1.80        3.48      1.74 o 
  -5   7   7      279.68      287.06      7.76 o 
  -4   7   7       54.61       71.77      5.82 o 
  -3   7   7        2.47        1.38      1.43 o 
  -2   7   7      149.65      142.67     13.56 o 
  -1   7   7        7.53        9.59      2.79 o 
   0   7   7      363.40      351.95      8.69 o 
   1   7   7        2.57        2.30      1.69 o 
   2   7   7      186.13      162.65      4.74 o 
   3   7   7       15.17       10.57      2.21 o 
   4   7   7       23.81       16.54      3.64 o 
   5   7   7       65.61       65.24      3.85 o 
   6   7   7       37.32       44.67      3.64 o 
   7   7   7       17.39       12.15      2.78 o 
   8   7   7       23.19       29.89      3.88 o 
   9   7   7       16.39       21.46      7.31 o 
  10   7   7       11.35       16.96      7.64 o 
 -10   8   7       16.51       13.62      3.31 o 
  -9   8   7       35.62       37.43      5.27 o 
  -8   8   7        0.64        0.96      2.12 o 
  -7   8   7       65.06       81.26      7.25 o 
  -6   8   7       58.18       56.86      4.18 o 
  -5   8   7       38.32       41.54      3.50 o 
  -4   8   7       20.40       18.41      3.69 o 
  -3   8   7       89.99       91.38     11.44 o 
  -2   8   7        3.47        3.80      2.35 o 
  -1   8   7       25.65       25.67      4.39 o 
   0   8   7       11.17       14.75      3.48 o 
   1   8   7       13.61       13.23      4.65 o 
   2   8   7       16.13       14.62      2.62 o 
   3   8   7       25.18       19.18      3.13 o 
   4   8   7        7.38        6.59      2.25 o 
   5   8   7       16.07       18.19      4.15 o 
   6   8   7      140.76      147.92      6.42 o 
   7   8   7       89.42       94.56      5.94 o 
   8   8   7       15.85        8.93      4.75 o 
   9   8   7       11.11        9.60      2.99 o 
  -9   9   7       30.23       35.83      4.58 o 
  -8   9   7       11.51       12.15      3.08 o 
  -7   9   7        1.95        1.91      1.97 o 
  -6   9   7       48.21       58.45     15.73 o 
  -5   9   7        0.15        0.37      3.88 o 
  -4   9   7       23.68       25.37      6.87 o 
  -3   9   7        2.41        5.34      2.64 o 
  -2   9   7       23.45       22.66      8.40 o 
  -1   9   7      230.22      239.10     10.95 o 
   0   9   7        0.18        2.06      2.40 o 
   1   9   7       23.17       18.22      3.97 o 
   2   9   7       24.55       21.77      4.33 o 
   3   9   7        3.05        1.97      2.69 o 
   4   9   7        2.83        2.75      2.24 o 
   5   9   7       34.90       29.92      5.37 o 
   6   9   7        0.10        2.14      2.23 o 
   7   9   7       17.39       14.31      3.86 o 
   8   9   7        2.48        0.73      3.16 o 
  -7  10   7        0.11        3.82      2.82 o 
  -6  10   7        4.45        4.73      2.99 o 
  -5  10   7       19.30       23.63      7.47 o 
  -4  10   7        1.11        2.50      4.32 o 
  -3  10   7       11.35       15.63      4.27 o 
  -2  10   7       50.02       49.14      9.31 o 
  -1  10   7        2.95        5.50      3.17 o 
   0  10   7        1.19        1.30      3.06 o 
   1  10   7       21.19       18.97      7.19 o 
   2  10   7        5.13        3.50      3.02 o 
   3  10   7       59.21       62.37      7.42 o 
   4  10   7       30.31       18.21      6.71 o 
   5  10   7      310.50      347.33     20.99 o 
   6  10   7        2.41        1.60      3.45 o 
  -4  11   7        6.91        7.09      5.64 o 
  -3  11   7        1.85       -0.25      4.57 o 
  -2  11   7        1.05       -1.33      2.75 o 
  -1  11   7       45.20       38.15      6.37 o 
   0  11   7        0.78        6.76      3.63 o 
   1  11   7        6.79        2.65      3.42 o 
   2  11   7      218.95      213.38     15.92 o 
   3  11   7       12.07       11.08      4.92 o 
 -14   0   8       10.17       14.01      5.14 o 
 -13   0   8       10.59        7.45      4.08 o 
 -12   0   8      124.65      130.30      7.27 o 
 -11   0   8        0.01       -0.57      1.73 o 
 -10   0   8      122.83      135.82      6.56 o 
  -9   0   8        4.56        1.53      1.48 o 
  -8   0   8        1.67        3.85      1.44 o 
  -7   0   8     1971.42     1882.60     23.76 o 
  -6   0   8      262.12      247.39      6.40 o 
  -5   0   8       68.31       68.43      3.05 o 
  -4   0   8      718.11      823.26      7.45 o 
  -3   0   8      192.71      189.29      3.92 o 
  -2   0   8     2402.15     2382.57     24.20 o 
  -1   0   8     4113.31     4232.08     33.67 o 
   0   0   8     1992.26     2045.08     18.50 o 
   1   0   8     3431.13     3483.07     23.27 o 
   2   0   8     2029.19     2013.53     16.69 o 
   3   0   8     1467.66     1490.93     12.52 o 
   4   0   8      142.22      113.23      2.72 o 
   5   0   8      132.74      130.92      3.15 o 
   6   0   8       93.37       68.37      2.30 o 
   7   0   8      117.81       96.02      4.98 o 
   8   0   8      233.86      203.78      5.66 o 
   9   0   8      232.61      234.74     11.45 o 
  10   0   8      166.29      181.09     14.94 o 
  11   0   8       42.79       49.28     10.52 o 
  12   0   8      822.21      963.47     22.50 o 
  13   0   8        1.07       -0.55      3.51 o 
 -14   1   8       53.16       47.69      4.39 o 
 -13   1   8       24.95       16.52      3.06 o 
 -12   1   8      110.68      107.17      5.47 o 
 -11   1   8       29.29       25.24      4.39 o 
 -10   1   8       20.13       21.68      2.36 o 
  -9   1   8       60.75       70.53      3.23 o 
  -8   1   8      368.60      374.46      6.56 o 
  -7   1   8     2667.54     2672.57     22.40 o 
  -6   1   8        9.19        5.33      0.81 o 
  -5   1   8       78.63       59.25      1.92 o 
  -4   1   8      473.98      545.65      4.95 o 
  -3   1   8       33.25       40.06      1.33 o 
  -2   1   8      853.39      923.98      6.39 o 
  -1   1   8      918.26      912.23      7.02 o 
   0   1   8      608.79      582.87      4.64 o 
   1   1   8      817.22      786.28      5.08 o 
   2   1   8       56.67       61.17      1.26 o 
   3   1   8        0.00        0.77      0.57 o 
   4   1   8       75.00       52.01      1.93 o 
   5   1   8       95.68       87.56      2.10 o 
   6   1   8      260.84      243.61      3.19 o 
   7   1   8      398.17      339.81      4.32 o 
   8   1   8        1.59        1.12      1.13 o 
   9   1   8      113.26      103.07      3.71 o 
  10   1   8        6.11        7.38      1.61 o 
  11   1   8        9.12        5.41      1.84 o 
  12   1   8       97.69      107.45      6.53 o 
  13   1   8        0.67        1.36      2.57 o 
 -14   2   8       70.51       59.31      5.15 o 
 -13   2   8        8.72        9.31      2.24 o 
 -12   2   8       60.16       52.97      3.75 o 
 -11   2   8       11.34        8.34      2.09 o 
 -10   2   8        0.79        1.59      1.38 o 
  -9   2   8      383.06      386.47      8.92 o 
  -8   2   8       34.32       36.27      2.36 o 
  -7   2   8      445.26      413.72      6.47 o 
  -6   2   8       45.33       41.83      1.87 o 
  -5   2   8       23.21       30.01      1.48 o 
  -4   2   8     2368.93     2566.94     15.50 o 
  -3   2   8      627.81      670.17      5.26 o 
  -2   2   8       10.07       13.12      0.78 o 
  -1   2   8     2855.32     2920.96     17.81 o 
   0   2   8      309.20      320.37      4.23 o 
   1   2   8     3012.89     3251.16     25.38 o 
   2   2   8      100.97       98.10      2.15 o 
   3   2   8      173.85      155.40      2.34 o 
   4   2   8      848.04      926.02      6.20 o 
   5   2   8      137.97      125.11      2.21 o 
   6   2   8      787.72      734.34      6.91 o 
   7   2   8        0.00        1.13      0.77 o 
   8   2   8        4.72        9.21      1.17 o 
   9   2   8        7.27        4.68      1.45 o 
  10   2   8      352.65      388.56      7.78 o 
  11   2   8       91.75      102.82      5.60 o 
  12   2   8       97.75      103.09      5.12 o 
  13   2   8        1.03       -0.33      3.29 o 
 -13   3   8        0.55       -0.65      2.54 o 
 -12   3   8       21.05       24.84      5.15 o 
 -11   3   8        0.85        1.43      1.64 o 
 -10   3   8       57.42       59.25      4.61 o 
  -9   3   8      243.61      221.53      9.97 o 
  -8   3   8       80.01       79.80      3.60 o 
  -7   3   8        0.98        0.05      0.98 o 
  -6   3   8      101.63       91.54      2.64 o 
  -5   3   8        2.38        3.19      0.70 o 
  -4   3   8      204.08      206.18      2.87 o 
  -3   3   8       41.57       46.60      1.44 o 
  -2   3   8      251.23      297.00      3.89 o 
  -1   3   8     2711.59     2952.20     17.88 o 
   0   3   8      288.57      294.34      4.73 o 
   1   3   8       28.51       31.81      2.21 o 
   2   3   8       31.02       36.25      2.35 o 
   3   3   8       68.08       72.05      3.40 o 
   4   3   8      204.07      179.76      3.39 o 
   5   3   8       11.21       11.01      1.53 o 
   6   3   8      292.60      263.31      7.81 o 
   7   3   8        5.40        4.14      1.84 o 
   8   3   8       88.87       83.97      3.93 o 
   9   3   8      271.26      269.98      4.79 o 
  10   3   8       11.56        3.94      3.41 o 
  11   3   8       60.49       66.51      5.02 o 
  12   3   8        0.04        1.05      2.33 o 
 -13   4   8       68.14       66.72     12.02 o 
 -12   4   8       58.18       54.92     10.64 o 
 -11   4   8        6.28        5.76      5.08 o 
 -10   4   8        0.14        0.61      2.04 o 
  -9   4   8        0.52        0.39      1.38 o 
  -8   4   8        4.06        3.78      1.47 o 
  -7   4   8      104.31       96.07      3.23 o 
  -6   4   8       32.94       37.89      2.11 o 
  -5   4   8        2.22        3.45      1.16 o 
  -4   4   8       25.93       18.02      1.32 o 
  -3   4   8      186.63      219.96      3.74 o 
  -2   4   8       50.65       69.25      1.98 o 
  -1   4   8      377.38      398.39      5.03 o 
   0   4   8     1419.26     1430.56     13.50 o 
   1   4   8      126.86      135.63      4.36 o 
   2   4   8       16.37       15.20      1.20 o 
   3   4   8       32.70       25.81      2.13 o 
   4   4   8        6.99        5.94      1.15 o 
   5   4   8       93.10       85.24      3.36 o 
   6   4   8       69.50       64.99      3.96 o 
   7   4   8       50.41       59.35      4.41 o 
   8   4   8       77.61       83.29      7.07 o 
   9   4   8        0.45       -0.52      1.90 o 
  10   4   8        2.71        5.96      2.26 o 
  11   4   8       11.13        9.93      2.82 o 
  12   4   8       21.73       21.47      5.21 o 
 -12   5   8       83.42       88.82     13.40 o 
 -11   5   8        8.67       11.72      5.62 o 
 -10   5   8       37.78       37.67      5.28 o 
  -9   5   8        6.49        3.00      3.26 o 
  -8   5   8       76.83       76.30      5.41 o 
  -7   5   8      142.90      154.38      5.53 o 
  -6   5   8      149.54      160.70      5.44 o 
  -5   5   8        0.29       -0.85      0.85 o 
  -4   5   8       87.77       75.16      6.78 o 
  -3   5   8      418.45      426.22      5.91 o 
  -2   5   8      777.42      791.99      8.30 o 
  -1   5   8     1153.47     1107.37     12.19 o 
   0   5   8      146.60      149.41      4.87 o 
   1   5   8       83.47       66.58      2.76 o 
   2   5   8      217.25      178.23      4.38 o 
   3   5   8       31.18       33.37      2.19 o 
   4   5   8       35.20       39.92      2.35 o 
   5   5   8      259.86      274.68      5.56 o 
   6   5   8       12.47       13.93      2.36 o 
   7   5   8      539.53      540.80     16.06 o 
   8   5   8       71.93       69.41      5.14 o 
   9   5   8        8.53        6.18      2.17 o 
  10   5   8        5.71        7.06      2.37 o 
  11   5   8        1.34        1.33      2.51 o 
 -12   6   8       10.37       11.58      4.50 o 
 -11   6   8        4.83        7.10      3.07 o 
 -10   6   8      130.57      139.45      7.56 o 
  -9   6   8       11.01       12.43      5.79 o 
  -8   6   8        8.05        8.81      5.58 o 
  -7   6   8      290.81      284.45      9.35 o 
  -6   6   8       33.90       40.66      3.56 o 
  -5   6   8        1.56        0.50      1.18 o 
  -4   6   8       86.58       83.68      3.44 o 
  -3   6   8      119.21       95.96      3.45 o 
  -2   6   8      125.81      119.84      4.74 o 
  -1   6   8       16.01       15.66      2.13 o 
   0   6   8      305.74      290.19      7.40 o 
   1   6   8        5.77        2.94      0.91 o 
   2   6   8        0.14        2.80      1.60 o 
   3   6   8     1003.72      889.20     14.66 o 
   4   6   8      150.91      149.02      4.16 o 
   5   6   8       29.04       25.42      2.30 o 
   6   6   8       28.39       27.17      3.28 o 
   7   6   8        7.80        4.36      2.46 o 
   8   6   8        8.55        7.91      2.90 o 
   9   6   8       33.91       44.00      9.86 o 
  10   6   8      131.90      131.27      7.31 o 
  11   6   8       45.42       42.12      4.87 o 
 -11   7   8        5.99        3.72      2.68 o 
 -10   7   8        2.88        3.72      2.54 o 
  -9   7   8       30.27       28.66      8.40 o 
  -8   7   8       70.83       72.41      6.39 o 
  -7   7   8      165.73      179.54      6.82 o 
  -6   7   8       25.85       27.39      3.18 o 
  -5   7   8       27.89       24.17      2.90 o 
  -4   7   8       78.03       81.94      4.99 o 
  -3   7   8       17.79       18.75      3.19 o 
  -2   7   8       59.68       60.53      6.34 o 
  -1   7   8      382.52      365.94     11.67 o 
   0   7   8      359.05      346.78      8.74 o 
   1   7   8       34.26       30.06      3.23 o 
   2   7   8        3.33        2.07      1.16 o 
   3   7   8       68.91       63.34      4.91 o 
   4   7   8       18.70       15.09      2.74 o 
   5   7   8       20.34       23.86      4.07 o 
   6   7   8        0.92        0.53      1.52 o 
   7   7   8      292.76      304.10      9.26 o 
   8   7   8      195.97      194.68     15.69 o 
   9   7   8        4.08        7.76      5.34 o 
  10   7   8       17.07        9.94      4.26 o 
 -10   8   8        5.53        8.23      2.84 o 
  -9   8   8        5.96        9.58      2.98 o 
  -8   8   8        6.18        6.47      2.52 o 
  -7   8   8       60.07       55.40      4.26 o 
  -6   8   8      119.42      123.30      5.81 o 
  -5   8   8      177.01      173.27      6.45 o 
  -4   8   8        3.02        0.35      1.83 o 
  -3   8   8       10.45        9.32      5.10 o 
  -2   8   8       26.66       22.68      4.63 o 
  -1   8   8       10.83       18.13      6.26 o 
   0   8   8      105.55      113.86      7.08 o 
   1   8   8      107.21      119.34      7.40 o 
   2   8   8        9.62        6.28      2.92 o 
   3   8   8       43.80       46.57      5.31 o 
   4   8   8        0.46        0.26      1.81 o 
   5   8   8       13.64       12.13      3.71 o 
   6   8   8       27.90       28.16      3.62 o 
   7   8   8       84.73       91.70      6.84 o 
   8   8   8       35.27       41.37      5.49 o 
   9   8   8        0.42       -0.45      2.94 o 
  -9   9   8       13.48       18.38      3.71 o 
  -8   9   8      158.72      161.46      7.80 o 
  -7   9   8        9.03       10.56      2.50 o 
  -6   9   8       50.44       47.83      5.45 o 
  -5   9   8      348.37      377.53     12.81 o 
  -4   9   8       57.05       57.23      9.86 o 
  -3   9   8       28.97       35.12      5.29 o 
  -2   9   8       15.98       12.66      3.61 o 
  -1   9   8      112.80       97.56      8.25 o 
   0   9   8        1.39       -1.08      1.90 o 
   1   9   8      125.74      140.42      8.63 o 
   2   9   8       64.39       59.76      6.80 o 
   3   9   8       14.05        8.66      6.72 o 
   4   9   8        0.10        1.61      2.09 o 
   5   9   8       71.89       77.00     10.49 o 
   6   9   8      190.13      204.94      7.88 o 
   7   9   8       20.66       14.19      5.71 o 
   8   9   8        0.03       -0.40      2.87 o 
  -7  10   8      114.84      128.68      8.30 o 
  -6  10   8        7.13        5.49      2.97 o 
  -5  10   8       63.48       50.46     10.13 o 
  -4  10   8        0.00        0.84      3.96 o 
  -3  10   8        1.27        1.03      2.85 o 
  -2  10   8       29.96       25.71      4.99 o 
  -1  10   8       56.02       52.26      8.56 o 
   0  10   8       50.63       49.08      6.64 o 
   1  10   8        1.47       -0.32      2.52 o 
   2  10   8        4.28        7.79      3.65 o 
   3  10   8        3.45        0.80      2.98 o 
   4  10   8        0.36        0.19      4.36 o 
   5  10   8      100.75      109.57     14.31 o 
   6  10   8      119.09      122.75     15.26 o 
  -4  11   8        0.38       -3.11      3.89 o 
  -3  11   8        1.97       -2.90      4.33 o 
  -2  11   8       21.48       16.18      4.81 o 
  -1  11   8       17.05       23.00      5.32 o 
   0  11   8       93.57      100.21      9.74 o 
   1  11   8        1.84        2.78      3.49 o 
   2  11   8       10.93       11.50      7.62 o 
   3  11   8       39.67       34.40      6.37 o 
 -14   1   9        0.03        0.17      2.04 o 
 -13   1   9       50.83       52.24      4.56 o 
 -12   1   9       98.51      121.55      8.27 o 
 -11   1   9       17.19       13.43      2.14 o 
 -10   1   9       26.53       23.36      2.46 o 
  -9   1   9       17.04       20.21      2.66 o 
  -8   1   9      364.98      355.72      6.46 o 
  -7   1   9      112.57      105.56      4.92 o 
  -6   1   9      144.21      150.45      2.97 o 
  -5   1   9       90.92       99.38      1.75 o 
  -4   1   9      499.55      516.38      4.62 o 
  -3   1   9       56.23       58.58      1.62 o 
  -2   1   9      160.64      210.07      2.63 o 
  -1   1   9     1821.21     1820.55     11.24 o 
   0   1   9      324.61      323.02      3.18 o 
   1   1   9      485.05      516.50      6.03 o 
   2   1   9      163.75      176.18      2.24 o 
   3   1   9     1267.32     1209.70      7.87 o 
   4   1   9       75.71       68.17      2.92 o 
   5   1   9      284.47      257.03      3.71 o 
   6   1   9      391.62      356.43      4.18 o 
   7   1   9        1.29        1.60      0.86 o 
   8   1   9       57.64       52.41      2.97 o 
   9   1   9       16.92       15.89      1.96 o 
  10   1   9        6.12        8.17      1.99 o 
  11   1   9       49.88       58.34      6.58 o 
  12   1   9      143.54      165.84      7.05 o 
  13   1   9      105.23      108.70      7.25 o 
 -14   2   9      157.71      159.45      9.21 o 
 -13   2   9        1.42       -0.23      1.66 o 
 -12   2   9       22.71       22.15      3.22 o 
 -11   2   9        0.57       -1.22      1.35 o 
 -10   2   9      177.72      178.77      5.84 o 
  -9   2   9       41.53       33.96      3.25 o 
  -8   2   9      268.82      274.84      5.35 o 
  -7   2   9      310.99      322.83      5.67 o 
  -6   2   9       32.21       36.17      2.71 o 
  -5   2   9      165.46      179.28      3.05 o 
  -4   2   9      203.40      200.11      3.21 o 
  -3   2   9       48.41       53.58      1.43 o 
  -2   2   9      215.06      242.61      2.93 o 
  -1   2   9     1247.45     1276.87      9.35 o 
   0   2   9    10019.07    10393.98     90.71 o 
   1   2   9       64.23       87.64      1.66 o 
   2   2   9      554.37      629.88      5.65 o 
   3   2   9      109.33       93.09      1.80 o 
   4   2   9        7.39        5.07      0.81 o 
   5   2   9       47.05       49.52      1.67 o 
   6   2   9      158.27      139.97      3.43 o 
   7   2   9      517.61      483.34      6.20 o 
   8   2   9      240.40      211.84      4.28 o 
   9   2   9       37.15       41.18      2.80 o 
  10   2   9        0.05       -0.59      1.30 o 
  11   2   9       46.78       44.87      4.41 o 
  12   2   9       47.41       47.73      3.96 o 
 -13   3   9       34.94       34.64      5.04 o 
 -12   3   9       51.20       51.65      5.58 o 
 -11   3   9       34.29       35.55      3.53 o 
 -10   3   9        0.23        0.18      1.92 o 
  -9   3   9       80.68       87.44      5.22 o 
  -8   3   9        5.68        3.15      1.35 o 
  -7   3   9        7.35        8.46      1.39 o 
  -6   3   9        8.87       12.28      2.00 o 
  -5   3   9      293.23      300.11      4.33 o 
  -4   3   9      737.10      792.02      6.88 o 
  -3   3   9      792.39      813.02      7.02 o 
  -2   3   9      481.34      556.24      5.44 o 
  -1   3   9       25.32       42.64      2.70 o 
   0   3   9      100.21       95.11      2.44 o 
   1   3   9      204.72      208.01      3.51 o 
   2   3   9       21.26       17.67      1.13 o 
   3   3   9      612.72      637.18      7.21 o 
   4   3   9      408.48      388.47      4.64 o 
   5   3   9     2164.55     2088.33     27.89 o 
   6   3   9        2.21        7.21      2.40 o 
   7   3   9       29.01       36.19      2.57 o 
   8   3   9      114.50      111.76      3.86 o 
   9   3   9      139.90      139.58      5.52 o 
  10   3   9       59.38       72.15      4.95 o 
  11   3   9       32.66       27.44      5.51 o 
  12   3   9       11.92       12.24      3.30 o 
 -13   4   9       32.49       32.13      8.85 o 
 -12   4   9        0.10       -1.64      3.68 o 
 -11   4   9       52.30       53.71      9.84 o 
 -10   4   9        0.00        0.79      3.53 o 
  -9   4   9      139.70      130.49      4.73 o 
  -8   4   9      353.60      349.15     10.98 o 
  -7   4   9      372.76      361.23      6.26 o 
  -6   4   9      315.47      293.74      5.26 o 
  -5   4   9       12.05       20.32      1.77 o 
  -4   4   9      273.64      292.75      7.14 o 
  -3   4   9       11.84       10.32      1.01 o 
  -2   4   9       23.97       31.06      2.39 o 
  -1   4   9      631.06      665.59      6.61 o 
   0   4   9     1779.26     1898.00     20.12 o 
   1   4   9      207.22      244.87      4.42 o 
   2   4   9        8.12       16.19      1.25 o 
   3   4   9      170.14      157.25      3.94 o 
   4   4   9       20.87       23.59      2.04 o 
   5   4   9       67.97       70.11      4.43 o 
   6   4   9      512.95      451.16     10.99 o 
   7   4   9       30.75       23.64      2.97 o 
   8   4   9       10.67       11.41      2.36 o 
   9   4   9       21.14       22.79      3.71 o 
  10   4   9       31.34       29.52      3.43 o 
  11   4   9        1.01        1.90      2.33 o 
  12   4   9        2.87        3.29      2.67 o 
 -12   5   9        3.11        1.92      4.62 o 
 -11   5   9       23.12       27.15      7.78 o 
 -10   5   9        0.01       -1.87      3.66 o 
  -9   5   9       14.78        4.65      3.41 o 
  -8   5   9       52.75       45.05      9.14 o 
  -7   5   9        1.19        0.78      1.66 o 
  -6   5   9      200.25      170.37      5.59 o 
  -5   5   9      122.95      101.61      4.12 o 
  -4   5   9        3.85       10.09      1.44 o 
  -3   5   9      106.75       95.39      2.80 o 
  -2   5   9      380.70      382.25      5.53 o 
  -1   5   9      292.59      286.45      5.69 o 
   0   5   9       45.38       41.37      1.95 o 
   1   5   9       46.40       47.91      3.11 o 
   2   5   9       23.33       29.62      2.27 o 
   3   5   9      200.04      172.62      4.37 o 
   4   5   9        0.51        1.65      1.24 o 
   5   5   9        2.17        0.64      1.04 o 
   6   5   9      221.51      228.86      7.03 o 
   7   5   9      168.49      175.99      6.57 o 
   8   5   9        1.71       -0.92      3.10 o 
   9   5   9      166.85      171.12      6.44 o 
  10   5   9        7.92        8.37      3.13 o 
  11   5   9        0.00       -2.68      2.68 o 
 -12   6   9       18.30       14.90      5.08 o 
 -11   6   9        0.04        0.43      2.55 o 
 -10   6   9        0.13        1.60      2.42 o 
  -9   6   9       28.34       31.76      5.45 o 
  -8   6   9      321.44      340.13     10.99 o 
  -7   6   9      109.79      101.40      4.92 o 
  -6   6   9        0.05       -0.05      1.30 o 
  -5   6   9        0.04        1.99      1.85 o 
  -4   6   9       42.49       38.99      2.73 o 
  -3   6   9      490.34      473.18      9.16 o 
  -2   6   9      113.65      120.71      6.45 o 
  -1   6   9       60.30       74.90      4.05 o 
   0   6   9      481.20      470.90      9.76 o 
   1   6   9       58.19       65.93      4.21 o 
   2   6   9      494.80      486.44     12.78 o 
   3   6   9      689.33      619.28     12.15 o 
   4   6   9      304.02      269.22      6.16 o 
   5   6   9       44.13       48.81      3.87 o 
   6   6   9      134.68      132.02      6.45 o 
   7   6   9       10.23       13.66      2.74 o 
   8   6   9        1.71        3.37      3.36 o 
   9   6   9       14.12       11.63      3.45 o 
  10   6   9       27.89       35.73      7.66 o 
  11   6   9        0.22        1.14      3.06 o 
 -11   7   9       15.75       17.38      4.11 o 
 -10   7   9        8.77        6.89      2.90 o 
  -9   7   9       12.20       10.47      3.44 o 
  -8   7   9       35.15       33.34      4.54 o 
  -7   7   9      236.37      255.39      8.06 o 
  -6   7   9       31.31       27.95      3.30 o 
  -5   7   9       60.34       56.31      4.20 o 
  -4   7   9        9.14        9.85      1.67 o 
  -3   7   9       33.36       44.57      6.20 o 
  -2   7   9        4.69        4.97      2.31 o 
  -1   7   9      113.28      125.13      6.93 o 
   0   7   9      100.24      106.84      4.95 o 
   1   7   9        0.03        0.19      1.29 o 
   2   7   9       40.00       36.67      2.87 o 
   3   7   9       66.23       63.17      4.94 o 
   4   7   9        1.17        2.27      1.82 o 
   5   7   9       24.24       23.00      3.06 o 
   6   7   9        1.26        2.38      2.36 o 
   7   7   9      119.57      125.20      7.53 o 
   8   7   9        0.20        1.42      2.65 o 
   9   7   9        6.53        3.88      3.11 o 
  10   7   9       46.69       51.77      6.22 o 
 -10   8   9       32.91       38.04      4.65 o 
  -9   8   9       62.92       59.36      5.40 o 
  -8   8   9        5.80        4.92      2.55 o 
  -7   8   9       11.94        7.59      2.50 o 
  -6   8   9      115.71      124.92      5.85 o 
  -5   8   9       66.33       65.79      4.48 o 
  -4   8   9       16.63       17.22      3.56 o 
  -3   8   9       12.74       13.99      3.48 o 
  -2   8   9        2.48        3.24      2.37 o 
  -1   8   9        1.04        0.95      1.82 o 
   0   8   9      115.69      131.24     15.01 o 
   1   8   9        0.68        0.55      2.34 o 
   2   8   9       96.06      100.89      6.07 o 
   3   8   9       35.62       37.21      4.18 o 
   4   8   9       55.85       64.88      5.74 o 
   5   8   9        0.15        0.13      2.53 o 
   6   8   9       18.64       16.82      3.60 o 
   7   8   9        7.35        5.68      3.11 o 
   8   8   9        1.62       -0.37      2.85 o 
   9   8   9        4.76        7.55      3.64 o 
  -9   9   9        0.91        1.87      2.54 o 
  -8   9   9        0.00        0.21      2.34 o 
  -7   9   9       13.66       20.10      3.49 o 
  -6   9   9       25.79       21.38      3.98 o 
  -5   9   9       13.75        8.15      2.90 o 
  -4   9   9       25.20       29.31      7.46 o 
  -3   9   9       16.53       14.23      3.69 o 
  -2   9   9        1.12        1.97      2.39 o 
  -1   9   9       70.81       76.48      7.58 o 
   0   9   9        2.71        5.57      2.95 o 
   1   9   9       10.48       11.80      4.49 o 
   2   9   9       25.85       18.10      4.55 o 
   3   9   9      181.97      201.12     10.33 o 
   4   9   9       33.39       42.98      4.86 o 
   5   9   9       33.24       25.20      4.95 o 
   6   9   9       52.83       63.20      6.21 o 
   7   9   9       23.32       30.20      5.07 o 
   8   9   9        5.39        8.61      3.66 o 
  -7  10   9       29.75       34.22      5.19 o 
  -6  10   9       12.55       13.16      3.63 o 
  -5  10   9       11.71       10.08      5.73 o 
  -4  10   9       22.69       25.78      7.71 o 
  -3  10   9       12.05        9.41      3.59 o 
  -2  10   9       42.59       40.91      6.00 o 
  -1  10   9       15.43        9.43      4.41 o 
   0  10   9      298.14      341.67     14.16 o 
   1  10   9        0.03        1.07      2.61 o 
   2  10   9        4.42        0.81      2.83 o 
   3  10   9        0.23       -1.59      2.70 o 
   4  10   9        1.68       -0.50      4.50 o 
   5  10   9       22.33       19.11      7.06 o 
   6  10   9        0.35        0.29      4.76 o 
  -4  11   9        2.23        3.56      5.00 o 
  -3  11   9       18.56       18.56      7.27 o 
  -2  11   9       40.05       41.14      7.72 o 
  -1  11   9        9.66        6.19      3.76 o 
   0  11   9        3.92        4.37      3.50 o 
   1  11   9       32.76       31.06      6.00 o 
   2  11   9       88.84      101.99      9.86 o 
   3  11   9       57.24       67.38     11.74 o 
 -14   0  10        0.13       -1.99      3.02 o 
 -13   0  10       19.53       13.80      4.51 o 
 -12   0  10      183.20      188.78      8.69 o 
 -11   0  10      164.07      169.13      7.85 o 
 -10   0  10        0.76       -0.38      1.56 o 
  -9   0  10        0.21        1.94      2.63 o 
  -8   0  10        6.05        6.94      2.64 o 
  -7   0  10       34.15       26.59      3.65 o 
  -6   0  10      458.57      421.29      8.77 o 
  -5   0  10      281.44      268.73      4.41 o 
  -4   0  10       97.36      122.05      3.45 o 
  -3   0  10     3321.33     3481.84     41.89 o 
  -2   0  10      291.46      301.17      3.88 o 
  -1   0  10      117.58      131.19      2.36 o 
   0   0  10     1588.72     1665.34     12.69 o 
   1   0  10     2865.68     2869.29     20.19 o 
   2   0  10      245.59      221.25      3.75 o 
   3   0  10      769.69      852.94     11.48 o 
   4   0  10      277.62      310.80      5.05 o 
   5   0  10     1764.26     1634.98     16.03 o 
   6   0  10        9.81        9.18      2.10 o 
   7   0  10       72.22       70.72      4.09 o 
   8   0  10       45.32       39.70      3.70 o 
   9   0  10       38.34       36.94      3.85 o 
  10   0  10       51.86       57.35      6.10 o 
  11   0  10      391.77      400.80     13.65 o 
  12   0  10      614.31      679.15     18.67 o 
 -14   1  10        0.04        0.57      2.16 o 
 -13   1  10       15.25       11.27      2.63 o 
 -12   1  10       25.81       27.08      3.41 o 
 -11   1  10        5.43        3.68      1.62 o 
 -10   1  10       13.79       12.60      1.98 o 
  -9   1  10      139.75      130.46      4.19 o 
  -8   1  10      460.97      424.99      7.17 o 
  -7   1  10      480.00      457.98      6.98 o 
  -6   1  10      808.49      764.90      7.27 o 
  -5   1  10      448.09      467.99      4.50 o 
  -4   1  10      644.37      692.52      5.12 o 
  -3   1  10     1050.56     1132.77      7.98 o 
  -2   1  10        1.86        2.34      0.46 o 
  -1   1  10       59.43       78.80      1.65 o 
   0   1  10       34.30       30.23      0.99 o 
   1   1  10       76.00       80.00      1.43 o 
   2   1  10      371.56      406.77      3.98 o 
   3   1  10      109.35      113.20      2.30 o 
   4   1  10      263.49      235.01      2.85 o 
   5   1  10        9.19        6.71      0.94 o 
   6   1  10       98.94       89.36      2.38 o 
   7   1  10      295.18      251.91      4.74 o 
   8   1  10       90.53       80.90      3.47 o 
   9   1  10       16.08       14.61      1.90 o 
  10   1  10        0.22        1.36      1.45 o 
  11   1  10        2.47        7.82      3.01 o 
  12   1  10       26.89       36.17      6.09 o 
 -13   2  10       50.29       50.35      4.05 o 
 -12   2  10        9.78        6.40      2.21 o 
 -11   2  10      207.06      208.46      7.52 o 
 -10   2  10       11.84       11.66      2.00 o 
  -9   2  10        7.74        9.87      2.56 o 
  -8   2  10       54.99       51.13      2.60 o 
  -7   2  10       41.22       39.32      4.05 o 
  -6   2  10      790.21      831.82      8.41 o 
  -5   2  10      792.71      820.16      7.86 o 
  -4   2  10       79.36       83.03      2.01 o 
  -3   2  10      310.16      352.98      3.67 o 
  -2   2  10        9.32        7.77      0.65 o 
  -1   2  10     1321.26     1455.38     10.58 o 
   0   2  10      466.66      483.74      4.76 o 
   1   2  10       98.55       84.78      2.94 o 
   2   2  10      112.94      145.69      2.40 o 
   3   2  10      576.62      579.94      6.38 o 
   4   2  10       26.13       42.02      1.52 o 
   5   2  10     2682.63     2507.81     14.60 o 
   6   2  10      388.70      338.45      4.66 o 
   7   2  10        0.00        0.92      0.95 o 
   8   2  10        0.27        0.22      0.93 o 
   9   2  10      106.20      106.75      4.20 o 
  10   2  10       10.68        3.84      2.84 o 
  11   2  10       68.39       73.96      4.18 o 
  12   2  10       20.31       14.27      3.89 o 
 -13   3  10       40.82       46.64      5.70 o 
 -12   3  10        5.86        4.91      2.17 o 
 -11   3  10       11.68       12.66      3.38 o 
 -10   3  10       31.20       33.52      4.27 o 
  -9   3  10       50.05       44.50      3.21 o 
  -8   3  10        6.10        6.39      1.53 o 
  -7   3  10      332.17      350.48      6.21 o 
  -6   3  10      131.66      107.29      2.91 o 
  -5   3  10       75.21       88.18      2.39 o 
  -4   3  10        1.71       -0.16      0.75 o 
  -3   3  10       17.21       21.04      1.18 o 
  -2   3  10       88.34       81.58      1.59 o 
  -1   3  10      284.30      259.44      5.85 o 
   0   3  10      607.33      629.95      7.43 o 
   1   3  10       10.17       12.98      1.39 o 
   2   3  10       10.80       11.30      0.90 o 
   3   3  10       58.11       68.42      3.25 o 
   4   3  10      335.60      316.01      5.26 o 
   5   3  10       81.98       85.66      3.90 o 
   6   3  10        2.79        2.96      1.07 o 
   7   3  10        8.97       15.06      3.26 o 
   8   3  10        6.56        5.90      1.56 o 
   9   3  10       36.32       34.90      2.90 o 
  10   3  10       17.34       11.48      4.03 o 
  11   3  10       80.15       78.85      5.80 o 
  12   3  10        9.01        6.49      3.37 o 
 -13   4  10        0.46        1.76      5.63 o 
 -12   4  10        0.09        1.16      4.49 o 
 -11   4  10        0.04        0.88      3.63 o 
 -10   4  10        2.83        1.37      1.96 o 
  -9   4  10       41.34       42.57      3.25 o 
  -8   4  10        4.33        3.66      1.35 o 
  -7   4  10       20.69       16.68      1.51 o 
  -6   4  10        3.80        3.63      0.93 o 
  -5   4  10       71.04       83.18      3.15 o 
  -4   4  10        5.79        7.73      1.12 o 
  -3   4  10        3.58        6.17      1.34 o 
  -2   4  10       90.50       83.76      3.00 o 
  -1   4  10      149.51      114.70      2.24 o 
   0   4  10      563.17      626.11      6.84 o 
   1   4  10      276.93      250.56      3.46 o 
   2   4  10       41.72       37.24      1.94 o 
   3   4  10       13.20        3.65      1.23 o 
   4   4  10        0.03        2.06      1.05 o 
   5   4  10       31.48       33.60      2.80 o 
   6   4  10      118.07      115.28      6.93 o 
   7   4  10       11.36        5.68      1.91 o 
   8   4  10        4.70        3.97      2.02 o 
   9   4  10       47.31       50.62      4.17 o 
  10   4  10       72.56       81.96      4.42 o 
  11   4  10        1.22       -1.60      3.53 o 
  12   4  10        0.83        1.21      3.10 o 
 -12   5  10        1.71        4.43      4.94 o 
 -11   5  10       14.04        9.54      5.52 o 
 -10   5  10        9.07       10.00      2.84 o 
  -9   5  10       46.94       41.51      4.72 o 
  -8   5  10       72.15       83.31      9.64 o 
  -7   5  10       52.65       50.84      3.88 o 
  -6   5  10      275.96      251.81      6.83 o 
  -5   5  10      317.27      295.43      7.14 o 
  -4   5  10       14.84       30.28      2.85 o 
  -3   5  10      703.14      704.69      8.21 o 
  -2   5  10      740.29      707.77      8.14 o 
  -1   5  10       29.29       29.80      1.73 o 
   0   5  10       11.33       16.75      3.14 o 
   1   5  10      270.36      305.06      5.43 o 
   2   5  10      118.71      144.29      5.56 o 
   3   5  10      287.44      268.47      6.17 o 
   4   5  10      186.95      155.59      7.20 o 
   5   5  10      306.83      312.74      6.77 o 
   6   5  10        3.17        0.71      2.12 o 
   7   5  10       19.82       20.06      3.04 o 
   8   5  10        0.20        1.06      1.90 o 
   9   5  10        0.01       -0.79      2.57 o 
  10   5  10       80.88       91.41      6.50 o 
  11   5  10        0.04        0.69      4.72 o 
 -12   6  10      258.50      287.13     20.92 o 
 -11   6  10        2.59        1.40      3.03 o 
 -10   6  10        2.08        3.83      2.62 o 
  -9   6  10        0.75        0.81      2.28 o 
  -8   6  10        8.64        7.19      2.76 o 
  -7   6  10       26.55       24.28      3.07 o 
  -6   6  10       24.28       14.55      2.33 o 
  -5   6  10       11.28       16.58      2.61 o 
  -4   6  10        2.51        1.67      1.05 o 
  -3   6  10      316.72      323.81      7.40 o 
  -2   6  10      134.64      113.77      4.83 o 
  -1   6  10       36.02       33.19      3.18 o 
   0   6  10       70.15       79.55      4.53 o 
   1   6  10      778.01      725.29     18.58 o 
   2   6  10      444.23      459.69      9.06 o 
   3   6  10      189.73      179.23      6.45 o 
   4   6  10       96.89       94.54      3.93 o 
   5   6  10      122.66      125.87      5.18 o 
   6   6  10       75.74       75.00      5.56 o 
   7   6  10      131.37      150.57     10.17 o 
   8   6  10       10.60        2.13      2.35 o 
   9   6  10        2.56        1.66      2.54 o 
  10   6  10       13.32       18.94      3.75 o 
 -11   7  10        2.46        3.84      3.15 o 
 -10   7  10        4.59        7.47      3.13 o 
  -9   7  10       62.49       53.77      8.81 o 
  -8   7  10       12.87       12.17      3.24 o 
  -7   7  10        0.55       -0.21      2.05 o 
  -6   7  10      179.58      179.46      6.54 o 
  -5   7  10        0.11       -0.18      1.35 o 
  -4   7  10        7.58        6.00      1.57 o 
  -3   7  10        3.14        0.31      1.71 o 
  -2   7  10       36.02       22.83      5.15 o 
  -1   7  10       80.74       80.81      6.63 o 
   0   7  10       13.03       16.21      5.50 o 
   1   7  10        0.01        0.13      1.24 o 
   2   7  10        0.04        0.79      1.08 o 
   3   7  10       65.63       62.32      5.01 o 
   4   7  10       38.99       42.31      4.27 o 
   5   7  10      105.08       95.47      6.02 o 
   6   7  10      145.60      157.01      7.77 o 
   7   7  10       34.99       36.22      7.31 o 
   8   7  10       18.12       23.82      5.65 o 
   9   7  10        3.42        1.93      2.87 o 
  10   7  10       42.25       59.74     12.43 o 
 -10   8  10      115.06      117.22      7.16 o 
  -9   8  10       69.74       78.35      6.11 o 
  -8   8  10       21.15       20.72      4.05 o 
  -7   8  10      420.64      447.70     11.36 o 
  -6   8  10       29.50       29.41      3.50 o 
  -5   8  10      101.42       84.58      5.80 o 
  -4   8  10        0.54       -0.81      1.33 o 
  -3   8  10      315.57      299.26     11.47 o 
  -2   8  10        0.03        2.43      2.12 o 
  -1   8  10       14.58       15.60      3.61 o 
   0   8  10        2.46        2.31      2.36 o 
   1   8  10       57.09       55.45      7.06 o 
   2   8  10        7.57        9.13      2.42 o 
   3   8  10       51.27       52.55      4.95 o 
   4   8  10        6.35        3.67      2.16 o 
   5   8  10      111.81      106.96     12.93 o 
   6   8  10      135.85      129.33      7.35 o 
   7   8  10      113.35      123.23      7.78 o 
   8   8  10        9.49        6.80      3.30 o 
   9   8  10       49.68       52.05      6.38 o 
  -9   9  10        1.79        5.07      2.91 o 
  -8   9  10        0.50       -0.49      2.64 o 
  -7   9  10        8.97        5.76      2.94 o 
  -6   9  10      148.52      145.06     10.16 o 
  -5   9  10      247.48      259.12      9.95 o 
  -4   9  10      617.34      694.97     28.38 o 
  -3   9  10       71.80       68.09      7.12 o 
  -2   9  10       12.12       11.85      3.63 o 
  -1   9  10       11.56        5.66      3.14 o 
   0   9  10       26.60       25.72      4.70 o 
   1   9  10        0.07       -0.05      2.39 o 
   2   9  10       14.41        9.16      9.47 o 
   3   9  10       14.60       15.29      3.29 o 
   4   9  10        0.13       -2.05      2.05 o 
   5   9  10       42.39       38.91      8.54 o 
   6   9  10       17.33       17.40      3.89 o 
   7   9  10       20.75       19.39      4.66 o 
  -7  10  10       55.93       65.34      6.79 o 
  -6  10  10       97.21       95.40      7.28 o 
  -5  10  10        8.38        5.17      4.94 o 
  -4  10  10        8.36        8.46      5.81 o 
  -3  10  10       33.12       29.50      5.24 o 
  -2  10  10       77.84       70.32      9.92 o 
  -1  10  10       69.25       64.90      7.57 o 
   0  10  10       16.68       16.63      4.27 o 
   1  10  10       73.23       73.57      8.05 o 
   2  10  10       41.12       48.54      6.82 o 
   3  10  10      199.39      195.07     10.98 o 
   4  10  10       33.50       47.26      9.71 o 
   6  10  10       15.18       17.33      6.87 o 
  -3  11  10       16.61       10.40      5.92 o 
  -2  11  10       24.82       14.62      4.53 o 
  -1  11  10        4.02        2.77      3.37 o 
   0  11  10        2.47        0.25      3.13 o 
   1  11  10       57.52       68.09      8.24 o 
   2  11  10       84.08       69.54      8.42 o 
   3  11  10       81.91       65.76     11.62 o 
 -14   1  11       79.36       96.31      6.40 o 
 -13   1  11        7.30        2.04      2.12 o 
 -12   1  11       97.84      112.13      5.60 o 
 -11   1  11       35.00       32.03      3.05 o 
 -10   1  11        0.26        0.75      1.28 o 
  -9   1  11        1.07       -0.07      1.05 o 
  -8   1  11       98.34       88.06      3.30 o 
  -7   1  11        0.01        1.81      0.99 o 
  -6   1  11       69.19       54.02      1.88 o 
  -5   1  11        0.97        0.95      0.48 o 
  -4   1  11       97.81      107.03      1.92 o 
  -3   1  11      418.32      418.39      4.48 o 
  -2   1  11        2.91        2.30      0.57 o 
  -1   1  11      133.03      132.35      2.01 o 
   0   1  11        5.60        5.90      0.60 o 
   1   1  11       10.23        7.82      0.60 o 
   2   1  11      987.09     1026.73      7.10 o 
   3   1  11      358.43      368.69      3.88 o 
   4   1  11     1307.81     1238.55      8.26 o 
   5   1  11       55.05       46.51      2.06 o 
   6   1  11       18.89       19.23      2.41 o 
   7   1  11       12.68        7.23      1.13 o 
   8   1  11        1.31        2.26      1.29 o 
   9   1  11       52.81       59.56      3.70 o 
  10   1  11       29.50       34.46      3.16 o 
  11   1  11        0.13        4.42      2.12 o 
  12   1  11       31.42       45.21     10.84 o 
 -13   2  11      159.63      169.05      5.89 o 
 -12   2  11       82.28       85.58      6.23 o 
 -11   2  11       31.71       24.33      3.02 o 
 -10   2  11        0.33       -0.74      1.57 o 
  -9   2  11      127.16      143.93      5.60 o 
  -8   2  11      215.91      226.45      8.37 o 
  -7   2  11       69.25       70.41      2.80 o 
  -6   2  11       63.31       64.08      3.21 o 
  -5   2  11      906.55      890.36      7.78 o 
  -4   2  11      436.31      439.07      4.73 o 
  -3   2  11      906.11      962.14      6.99 o 
  -2   2  11       82.83       94.17      1.84 o 
  -1   2  11      482.62      555.24      5.60 o 
   0   2  11       29.08       40.56      1.09 o 
   1   2  11      314.79      328.24      3.66 o 
   2   2  11       46.40       51.47      1.55 o 
   3   2  11       51.06       53.48      1.54 o 
   4   2  11      427.84      479.69      4.97 o 
   5   2  11      405.24      351.80      4.66 o 
   6   2  11     1146.38     1056.26      9.24 o 
   7   2  11       33.52       22.58      1.76 o 
   8   2  11        0.20       -0.77      0.89 o 
   9   2  11       21.53       22.33      2.22 o 
  10   2  11       40.49       41.07      3.42 o 
  11   2  11        0.07       -1.68      1.68 o 
  12   2  11       77.85      101.45     19.38 o 
 -13   3  11       93.58      107.99      7.65 o 
 -12   3  11        3.29        5.39      2.15 o 
 -11   3  11        9.68        5.75      2.59 o 
 -10   3  11       27.48       22.98      3.59 o 
  -9   3  11      108.32      108.33      6.98 o 
  -8   3  11        7.14        5.96      1.57 o 
  -7   3  11       36.63       38.76      3.71 o 
  -6   3  11      546.34      602.95      6.90 o 
  -5   3  11      557.46      645.74      6.94 o 
  -4   3  11      957.02      987.47      7.96 o 
  -3   3  11       73.36       68.72      2.72 o 
  -2   3  11     1509.71     1449.83     10.05 o 
  -1   3  11     2187.14     2218.31     17.88 o 
   0   3  11       64.84       71.88      2.34 o 
   1   3  11        0.04        3.55      1.17 o 
   2   3  11       90.59       78.57      1.95 o 
   3   3  11       65.10       59.43      2.93 o 
   4   3  11      556.66      525.44     10.84 o 
   5   3  11      449.43      410.84      6.28 o 
   6   3  11       95.21       91.41      4.54 o 
   7   3  11        0.26        0.91      1.47 o 
   8   3  11       14.58       12.31      2.24 o 
   9   3  11      103.39      109.27      4.33 o 
  10   3  11        0.00       -0.46      2.12 o 
  11   3  11        0.97        4.22      5.28 o 
  12   3  11        0.28        5.27      3.30 o 
 -13   4  11      186.61      213.55     18.03 o 
 -12   4  11        9.83       17.74      7.00 o 
 -11   4  11       15.67       19.42      6.71 o 
 -10   4  11        2.90        3.98      3.94 o 
  -9   4  11        8.20        8.37      1.48 o 
  -8   4  11      103.61      112.94      3.89 o 
  -7   4  11        3.76        0.95      0.95 o 
  -6   4  11      570.20      533.24      7.11 o 
  -5   4  11      680.38      632.27      9.78 o 
  -4   4  11       32.82       25.34      2.00 o 
  -3   4  11       42.34       41.44      3.20 o 
  -2   4  11        3.93        2.39      1.70 o 
  -1   4  11       35.83       39.33      2.34 o 
   0   4  11        1.94        0.32      1.31 o 
   1   4  11      608.35      589.03      6.39 o 
   2   4  11      307.01      321.59      4.53 o 
   3   4  11      287.79      317.50      8.81 o 
   4   4  11      224.78      220.28     10.18 o 
   5   4  11        0.07        0.85      1.17 o 
   6   4  11       34.83       32.60      3.32 o 
   7   4  11       10.56        9.90      2.31 o 
   8   4  11       23.58       22.62      3.00 o 
   9   4  11        7.99        6.55      1.99 o 
  10   4  11        4.14        3.88      2.04 o 
  11   4  11        0.13       -1.27      2.55 o 
 -12   5  11        7.54        4.15      5.36 o 
 -11   5  11        0.57       -3.03      3.91 o 
 -10   5  11      109.63      117.37      6.75 o 
  -9   5  11        9.69       10.61      4.24 o 
  -8   5  11        5.14        0.53      2.10 o 
  -7   5  11       13.80       13.65      2.59 o 
  -6   5  11        0.65       -1.18      1.18 o 
  -5   5  11        8.36        2.82      2.00 o 
  -4   5  11        4.53        4.13      1.01 o 
  -3   5  11        0.18        0.53      1.29 o 
  -2   5  11     1432.16     1332.77     12.25 o 
  -1   5  11      640.40      665.47      7.82 o 
   0   5  11      183.13      183.91      5.22 o 
   1   5  11       20.20       13.24      1.53 o 
   2   5  11      143.69      129.81      4.60 o 
   3   5  11      119.38      102.82      6.79 o 
   4   5  11      149.41      169.07      5.31 o 
   5   5  11        8.78        7.31      2.49 o 
   6   5  11        2.89        2.13      2.08 o 
   7   5  11       39.83       47.77      4.98 o 
   8   5  11       56.51       50.73      5.52 o 
   9   5  11       53.58       46.72      4.88 o 
  10   5  11        7.39        9.19      3.02 o 
  11   5  11      167.78      197.30     12.37 o 
 -12   6  11        8.35        1.21      5.02 o 
 -11   6  11        0.12        3.63      2.82 o 
 -10   6  11        6.90       13.50      3.57 o 
  -9   6  11       28.07       35.61      4.57 o 
  -8   6  11       65.57       68.97      8.15 o 
  -7   6  11       52.07       53.06      5.71 o 
  -6   6  11        4.19        5.93      1.92 o 
  -5   6  11       74.13       60.98      3.92 o 
  -4   6  11       11.96       10.58      2.08 o 
  -3   6  11      474.75      498.07      8.19 o 
  -2   6  11        0.01       -0.06      0.82 o 
  -1   6  11       11.74       11.07      2.03 o 
   0   6  11      190.57      176.79      6.14 o 
   1   6  11      588.66      534.63     10.99 o 
   2   6  11        1.31        1.79      1.10 o 
   3   6  11      134.33      111.92      5.23 o 
   4   6  11       68.80       70.17      3.96 o 
   5   6  11      109.49      112.55      4.95 o 
   6   6  11        0.03       -0.52      2.15 o 
   7   6  11        9.46       10.16      3.13 o 
   8   6  11       37.00       41.32      5.21 o 
   9   6  11        2.07        0.05      3.35 o 
  10   6  11       63.44       62.30      6.01 o 
 -11   7  11       31.30       32.86      8.01 o 
 -10   7  11        3.30       -0.88      2.76 o 
  -9   7  11       40.80       41.56      5.21 o 
  -8   7  11       15.35       17.76      3.73 o 
  -7   7  11       13.73       15.11      2.74 o 
  -6   7  11       16.01       18.92      2.92 o 
  -5   7  11        7.36        3.50      1.59 o 
  -4   7  11      104.01      101.90      4.95 o 
  -3   7  11        0.14       -1.11      1.11 o 
  -2   7  11        9.61       15.03      8.22 o 
  -1   7  11       74.19       85.32     16.01 o 
   0   7  11       34.40       41.82      3.92 o 
   1   7  11        3.00        3.61      1.60 o 
   2   7  11        2.10        1.30      1.24 o 
   3   7  11       32.28       32.72      3.96 o 
   4   7  11       12.03        8.66      2.90 o 
   5   7  11       71.94       67.33      5.67 o 
   6   7  11        0.30       -1.13      2.32 o 
   7   7  11       51.93       43.77      5.30 o 
   8   7  11       33.59       34.74      5.18 o 
   9   7  11       65.86       57.18      6.30 o 
 -10   8  11       33.38       29.75      4.41 o 
  -9   8  11       37.30       44.15      5.63 o 
  -8   8  11       24.95       28.21      5.28 o 
  -7   8  11       29.83       27.61      3.67 o 
  -6   8  11        0.28        1.76      1.76 o 
  -5   8  11       13.03        5.68      2.51 o 
  -4   8  11        3.88        4.96      2.70 o 
  -3   8  11        0.96        2.22      3.77 o 
  -2   8  11      176.31      161.81     13.13 o 
  -1   8  11        4.13       -1.08      1.70 o 
   0   8  11       74.63       78.18      7.20 o 
   1   8  11       33.21       38.45      4.20 o 
   2   8  11       10.42        7.76      2.33 o 
   3   8  11       16.03       16.42      3.55 o 
   4   8  11      112.87      110.90      8.08 o 
   5   8  11      109.12      116.66     13.88 o 
   6   8  11      171.36      180.40     14.51 o 
   7   8  11        2.15        0.46      2.66 o 
   8   8  11        0.35       -1.53      2.65 o 
  -8   9  11        0.02       -2.19      2.19 o 
  -7   9  11       30.66       25.38      4.43 o 
  -6   9  11        5.91        2.63      2.69 o 
  -5   9  11       33.56       19.32      6.15 o 
  -4   9  11        3.53       10.29      5.37 o 
  -3   9  11        2.16        1.30      2.52 o 
  -2   9  11       35.56       32.03      5.28 o 
  -1   9  11       13.83       16.45      4.14 o 
   0   9  11       66.91       67.59      7.24 o 
   1   9  11        6.20        6.31      3.13 o 
   2   9  11       10.04       13.87      3.84 o 
   3   9  11        1.18        2.51      2.16 o 
   4   9  11       33.03       38.81      5.82 o 
   5   9  11       70.87       67.76     10.77 o 
   6   9  11        0.00        1.45      3.66 o 
   7   9  11        1.76        0.22      2.85 o 
  -7  10  11       22.03       27.57      5.57 o 
  -6  10  11       28.88       21.96      4.32 o 
  -5  10  11       46.84       45.96      5.57 o 
  -4  10  11       30.48       22.26      7.41 o 
  -3  10  11       31.18       30.98      5.46 o 
  -2  10  11      224.78      232.35     25.30 o 
  -1  10  11       67.84       77.94      8.23 o 
   0  10  11       55.23       61.44      7.46 o 
   1  10  11       29.42       25.82     13.98 o 
   2  10  11       25.07       24.59      5.23 o 
   3  10  11        2.24        2.77      3.31 o 
  -3  11  11       16.87       18.18      7.30 o 
  -2  11  11      109.66      109.26     10.10 o 
  -1  11  11       76.00       78.85     10.78 o 
   0  11  11       15.94       12.79      4.32 o 
   1  11  11        2.51        0.69      3.21 o 
   2  11  11       38.17       30.62      8.68 o 
 -14   0  12        9.81        7.58      4.45 o 
 -13   0  12        0.15        2.27      2.59 o 
 -12   0  12       36.81       37.74      5.91 o 
 -11   0  12       74.17       63.01      5.74 o 
 -10   0  12      223.99      226.16      8.60 o 
  -9   0  12       70.23       62.83      4.62 o 
  -8   0  12     1632.56     1651.53     23.48 o 
  -7   0  12     1415.11     1416.10     20.23 o 
  -6   0  12      229.67      225.66      6.52 o 
  -5   0  12       90.11      109.09      3.29 o 
  -4   0  12      205.29      181.23      3.72 o 
  -3   0  12      498.82      475.00      5.30 o 
  -2   0  12       17.43       11.60      1.99 o 
  -1   0  12        8.14        8.70      0.89 o 
   0   0  12     1245.38     1335.48     11.22 o 
   1   0  12      619.12      651.62      6.51 o 
   2   0  12       32.28       23.20      1.68 o 
   3   0  12      251.31      208.73      4.09 o 
   4   0  12      188.93      171.87      3.90 o 
   5   0  12      237.86      223.50      4.60 o 
   6   0  12      114.31      124.72      3.74 o 
   7   0  12        2.17        1.60      1.46 o 
   8   0  12       62.08       74.79      4.70 o 
   9   0  12      149.30      145.67      7.67 o 
  10   0  12      116.36      112.95     12.48 o 
  11   0  12       19.09       22.61      7.42 o 
  12   0  12        2.38        7.06      6.79 o 
 -14   1  12       18.40       18.41      3.42 o 
 -13   1  12       23.22       23.92      3.59 o 
 -12   1  12       69.75       73.57      5.08 o 
 -11   1  12        3.55        2.15      1.57 o 
 -10   1  12      175.70      172.62      5.29 o 
  -9   1  12        9.67        8.18      1.74 o 
  -8   1  12      131.07      125.18      3.92 o 
  -7   1  12       17.23       18.82      1.75 o 
  -6   1  12       36.88       36.34      1.66 o 
  -5   1  12        1.17        5.01      0.90 o 
  -4   1  12      465.59      480.24      6.01 o 
  -3   1  12     1743.61     1815.83     10.58 o 
  -2   1  12        7.40       10.86      0.99 o 
  -1   1  12       54.21       62.38      2.48 o 
   0   1  12     1309.70     1385.86      8.86 o 
   1   1  12       13.00       13.91      0.80 o 
   2   1  12      154.12      153.42      2.35 o 
   3   1  12      358.47      386.11      3.94 o 
   4   1  12      201.85      191.92      2.77 o 
   5   1  12      276.02      282.83      4.24 o 
   6   1  12      491.02      436.07      5.60 o 
   7   1  12       50.70       57.23      2.59 o 
   8   1  12       23.52       23.92      2.38 o 
   9   1  12        0.04        2.32      1.68 o 
  10   1  12       91.74      104.56      4.74 o 
  11   1  12      511.46      554.52     21.65 o 
  12   1  12        0.69       23.57      6.32 o 
 -13   2  12       55.13       47.33      4.50 o 
 -12   2  12        0.18       -0.55      1.74 o 
 -11   2  12      132.89      139.74      5.67 o 
 -10   2  12      147.71      159.54      7.51 o 
  -9   2  12       41.99       47.90      4.00 o 
  -8   2  12       51.55       46.57      3.66 o 
  -7   2  12      261.81      276.93      5.32 o 
  -6   2  12      344.27      339.82      5.73 o 
  -5   2  12        0.55        0.41      0.55 o 
  -4   2  12      316.10      319.03      4.05 o 
  -3   2  12      208.65      251.79      3.21 o 
  -2   2  12      486.42      488.51      4.54 o 
  -1   2  12      105.70      106.76      2.86 o 
   0   2  12        0.72        2.11      0.49 o 
   1   2  12      189.22      179.97      2.32 o 
   2   2  12      439.14      445.48      4.76 o 
   3   2  12      911.58      857.66      6.82 o 
   4   2  12      306.78      295.72      3.90 o 
   5   2  12        0.17        1.32      0.68 o 
   6   2  12      124.16      118.24      2.94 o 
   7   2  12       97.85       86.17      3.53 o 
   8   2  12      247.70      222.39      4.81 o 
   9   2  12      105.36      113.79      5.32 o 
  10   2  12      157.97      192.06      8.68 o 
  11   2  12        1.00        5.97      3.81 o 
  12   2  12        3.91        4.70      3.67 o 
 -13   3  12        9.34        2.68      2.94 o 
 -12   3  12        6.04        5.58      2.17 o 
 -11   3  12        8.64        6.21      2.59 o 
 -10   3  12       95.89      102.53      6.29 o 
  -9   3  12       24.24       24.78      3.64 o 
  -8   3  12      141.85      143.63      4.30 o 
  -7   3  12       46.65       48.22      2.60 o 
  -6   3  12       39.34       48.75      2.19 o 
  -5   3  12       54.64       67.61      2.06 o 
  -4   3  12       33.73       36.45      2.50 o 
  -3   3  12      250.86      266.98      3.52 o 
  -2   3  12     1567.58     1568.97     10.45 o 
  -1   3  12        8.39        8.47      2.90 o 
   0   3  12       71.11       57.66      2.22 o 
   1   3  12      733.53      777.61      6.78 o 
   2   3  12      109.71      108.56      2.39 o 
   3   3  12      554.23      584.90      7.11 o 
   4   3  12      126.56      107.68      3.18 o 
   5   3  12      438.34      399.46      6.41 o 
   6   3  12        3.48        6.40      1.54 o 
   7   3  12       14.86       18.02      2.71 o 
   8   3  12        2.17        1.79      1.53 o 
   9   3  12       56.21       59.56      6.10 o 
  10   3  12       35.90       40.54      4.68 o 
  11   3  12       63.67       71.93      6.23 o 
  12   3  12        1.33       -0.81      2.82 o 
 -13   4  12        1.10       -0.29      4.41 o 
 -12   4  12        4.83       -0.21      3.90 o 
 -11   4  12        3.64        2.73      4.20 o 
 -10   4  12        0.01        3.04      3.72 o 
  -9   4  12       39.68       42.32      2.75 o 
  -8   4  12        2.13        0.48      1.00 o 
  -7   4  12        1.71        1.67      1.02 o 
  -6   4  12      177.25      192.62      4.02 o 
  -5   4  12      597.38      523.56      8.06 o 
  -4   4  12      435.67      451.22      7.70 o 
  -3   4  12      175.16      187.84      4.37 o 
  -2   4  12       11.62       25.46      2.00 o 
  -1   4  12       71.13       84.57      2.82 o 
   0   4  12       24.56       45.08      3.07 o 
   1   4  12       14.85       14.81      3.28 o 
   2   4  12       21.26       35.15      1.92 o 
   3   4  12      161.22      123.50      3.38 o 
   4   4  12      321.21      336.64      5.92 o 
   5   4  12       26.94       24.26      2.63 o 
   6   4  12        0.00        0.60      1.85 o 
   7   4  12        0.09        2.80      2.23 o 
   8   4  12       24.40       21.89      3.48 o 
   9   4  12        0.96       -0.01      1.71 o 
  10   4  12       12.01        9.39      2.53 o 
  11   4  12       50.97       58.60      5.85 o 
 -12   5  12       42.95       50.00     10.71 o 
 -11   5  12       24.08       23.86      7.37 o 
 -10   5  12       23.14       28.53      4.14 o 
  -9   5  12       36.95       36.92      4.52 o 
  -8   5  12        4.47        3.66      2.56 o 
  -7   5  12        0.08        0.12      1.41 o 
  -6   5  12       47.68       36.27      3.25 o 
  -5   5  12       13.99       20.03      2.48 o 
  -4   5  12       82.51       68.50      3.08 o 
  -3   5  12        2.91        8.52      1.62 o 
  -2   5  12      301.18      302.63      5.75 o 
  -1   5  12     1075.11     1098.33     12.34 o 
   0   5  12      335.39      325.01      6.87 o 
   1   5  12      653.93      586.86      9.65 o 
   2   5  12      747.80      635.44     10.93 o 
   3   5  12        3.38        0.59      1.91 o 
   4   5  12        0.34        1.92      2.70 o 
   5   5  12      168.46      170.30      5.80 o 
   6   5  12       12.43       10.12      4.36 o 
   7   5  12        0.40        0.38      2.06 o 
   8   5  12       24.32       23.96      3.64 o 
   9   5  12       38.43       40.41      9.62 o 
  10   5  12        6.28        2.49      2.89 o 
  11   5  12       34.00       33.80      8.60 o 
 -12   6  12       69.02       75.23     13.24 o 
 -11   6  12       36.36       29.66      8.67 o 
 -10   6  12        6.59        4.56      2.82 o 
  -9   6  12       11.62       15.62      3.40 o 
  -8   6  12      386.52      407.41     15.56 o 
  -7   6  12        2.40        2.40      1.71 o 
  -6   6  12       23.31       21.23      2.79 o 
  -5   6  12        0.00        0.83      1.24 o 
  -4   6  12       16.23       19.08      2.47 o 
  -3   6  12       57.05       55.07      3.39 o 
  -2   6  12      633.16      608.57      8.11 o 
  -1   6  12       34.36       30.42      3.04 o 
   0   6  12        7.53        8.94      1.93 o 
   1   6  12        2.69        5.80      1.35 o 
   2   6  12       64.88       60.99      3.90 o 
   3   6  12        5.46       10.99      2.80 o 
   4   6  12       31.24       36.01      3.23 o 
   5   6  12       20.51       16.09      2.84 o 
   6   6  12      691.19      680.50     19.28 o 
   7   6  12       95.44      105.23      6.95 o 
   8   6  12       34.17       25.68      4.44 o 
   9   6  12        6.79       -0.29      4.57 o 
  10   6  12       16.60       14.47      4.35 o 
 -11   7  12       76.45       85.34      7.31 o 
 -10   7  12       16.97       17.43     10.93 o 
  -9   7  12       12.08        5.71      3.16 o 
  -8   7  12        0.37       -0.26      2.12 o 
  -7   7  12       34.45       34.77      3.84 o 
  -6   7  12       90.78       89.27      5.19 o 
  -5   7  12       30.50       29.33      3.57 o 
  -4   7  12        0.15       -0.66      1.25 o 
  -3   7  12       30.66       38.53      7.02 o 
  -2   7  12       55.54       63.25      6.05 o 
  -1   7  12        1.34        3.45      1.56 o 
   0   7  12       12.78       10.50      4.28 o 
   1   7  12       34.79       35.19      3.71 o 
   2   7  12       65.47       61.41      3.78 o 
   3   7  12        4.60        6.13      2.62 o 
   4   7  12       33.42       25.53      4.29 o 
   5   7  12       27.51       25.29      3.89 o 
   6   7  12      127.76      129.21      7.18 o 
   7   7  12       92.09       79.50      6.88 o 
   8   7  12       18.02       11.15      3.72 o 
   9   7  12       20.10       17.21      3.89 o 
 -10   8  12       29.92       24.56      4.67 o 
  -9   8  12      153.76      174.99      9.12 o 
  -8   8  12      249.78      317.11     19.51 o 
  -7   8  12       25.23       26.66      4.89 o 
  -6   8  12        5.87        5.43      3.22 o 
  -5   8  12        4.32        3.79      2.29 o 
  -4   8  12       93.69       89.68      5.92 o 
  -3   8  12      325.46      314.76     21.70 o 
  -2   8  12      136.32      125.61      7.68 o 
  -1   8  12       27.15       31.06      4.78 o 
   0   8  12      178.99      181.16     10.93 o 
   1   8  12        2.66        2.56      1.91 o 
   2   8  12        9.79       11.20      2.70 o 
   3   8  12        0.35        0.01      2.29 o 
   4   8  12        6.53        8.16      3.34 o 
   5   8  12       76.23       72.99     10.92 o 
   6   8  12       86.14       88.77      8.53 o 
   7   8  12       65.43       74.28      8.12 o 
   8   8  12        5.00        1.52      3.04 o 
  -8   9  12        0.27        1.67      2.88 o 
  -7   9  12      149.97      156.53      8.52 o 
  -6   9  12      225.34      230.94     12.61 o 
  -5   9  12        0.88        0.79      2.24 o 
  -4   9  12        0.37        2.22      4.10 o 
  -3   9  12       12.75        9.69      3.53 o 
  -2   9  12        2.10        3.63      2.75 o 
  -1   9  12        4.65        8.62      3.38 o 
   0   9  12        6.22        5.11      5.31 o 
   1   9  12       68.21       81.16     14.22 o 
   2   9  12       41.33       32.90      5.30 o 
   3   9  12        0.42        1.30      5.03 o 
   4   9  12        9.79        6.63      3.31 o 
   5   9  12      450.30      480.66     23.99 o 
   6   9  12       27.76       33.03      5.07 o 
   7   9  12       35.44       32.61      5.16 o 
  -6  10  12       21.10       22.42     13.56 o 
  -5  10  12        2.35        4.71      3.81 o 
  -4  10  12       61.34       57.77     11.22 o 
  -3  10  12        0.40       -0.45      3.85 o 
  -2  10  12        5.76        4.89      3.13 o 
  -1  10  12        0.60       -0.80      2.73 o 
   0  10  12        3.14        1.42      2.97 o 
   1  10  12        9.21        9.34      4.33 o 
   2  10  12        3.12        0.46      4.33 o 
   3  10  12       12.93        6.15      5.02 o 
   5  10  12        3.59        4.53      5.51 o 
  -2  11  12       37.42       34.92      8.98 o 
  -1  11  12        5.45        7.01      5.52 o 
   0  11  12       37.38       39.92      9.72 o 
   1  11  12       24.83       33.48      9.15 o 
   2  11  12        0.24        0.92      5.08 o 
 -13   1  13       27.45       23.67      3.42 o 
 -12   1  13        0.59        0.60      1.76 o 
 -11   1  13       56.12       56.78      3.92 o 
 -10   1  13        0.03       -0.63      1.44 o 
  -9   1  13       49.07       53.11      3.33 o 
  -8   1  13      631.48      627.89      9.19 o 
  -7   1  13        8.57        6.95      1.22 o 
  -6   1  13       68.83       64.71      1.79 o 
  -5   1  13       57.00       58.03      1.72 o 
  -4   1  13       13.71       15.83      0.98 o 
  -3   1  13      838.78      851.48      6.36 o 
  -2   1  13      105.29      103.33      1.96 o 
  -1   1  13      133.25      161.63      2.60 o 
   0   1  13      356.85      401.16      3.45 o 
   1   1  13      276.27      310.76      3.20 o 
   2   1  13        3.41        5.78      0.68 o 
   3   1  13       46.78       49.51      1.52 o 
   4   1  13       31.81       35.73      1.43 o 
   5   1  13        3.87        3.78      0.90 o 
   6   1  13       73.24       70.06      2.54 o 
   7   1  13      129.88      115.50      4.19 o 
   8   1  13        1.44        2.69      1.36 o 
   9   1  13       18.88       20.98      2.40 o 
  10   1  13      114.83      134.00      6.05 o 
  11   1  13       48.45       54.77      4.47 o 
  12   1  13       41.88       40.67      4.43 o 
 -13   2  13        1.11       -0.55      1.96 o 
 -12   2  13        0.01       -0.44      1.71 o 
 -11   2  13        0.54        0.02      1.55 o 
 -10   2  13       62.02       62.60      4.38 o 
  -9   2  13        0.02       -0.63      1.20 o 
  -8   2  13       73.23       72.94      4.00 o 
  -7   2  13      333.54      334.23      5.97 o 
  -6   2  13      658.28      689.73      7.38 o 
  -5   2  13      681.90      769.14      8.37 o 
  -4   2  13      115.98      134.04      2.78 o 
  -3   2  13        0.17        0.61      0.47 o 
  -2   2  13      149.22      162.67      2.54 o 
  -1   2  13      671.84      654.69      5.34 o 
   0   2  13        3.49        3.06      0.70 o 
   1   2  13       28.53       30.39      1.20 o 
   2   2  13      184.23      212.02      3.30 o 
   3   2  13      247.43      234.00      3.57 o 
   4   2  13      392.96      379.58      4.56 o 
   5   2  13      909.01      820.97      8.63 o 
   6   2  13        8.79        7.25      1.14 o 
   7   2  13       28.98       25.79      2.05 o 
   8   2  13       85.39       79.08      3.15 o 
   9   2  13        6.26        7.79      1.78 o 
  10   2  13       26.46       32.63      6.75 o 
  11   2  13      336.55      398.34     11.82 o 
  12   2  13      135.30      148.13     17.69 o 
 -13   3  13        3.99        5.35      2.42 o 
 -12   3  13       18.88       17.72      3.55 o 
 -11   3  13        4.55        2.83      2.32 o 
 -10   3  13      157.89      147.90      9.60 o 
  -9   3  13       99.04       92.21      5.82 o 
  -8   3  13       30.62       32.94      2.61 o 
  -7   3  13        0.01        1.36      0.92 o 
  -6   3  13      859.00      795.45      8.40 o 
  -5   3  13       16.32       20.29      1.37 o 
  -4   3  13        5.90        8.28      0.81 o 
  -3   3  13       50.82       48.68      1.64 o 
  -2   3  13      721.40      774.82      6.60 o 
  -1   3  13      273.20      335.45      6.05 o 
   0   3  13      331.95      326.00      3.96 o 
   1   3  13      303.81      300.39      4.00 o 
   2   3  13        0.40        1.71      0.62 o 
   3   3  13     1425.43     1331.72     12.19 o 
   4   3  13     1069.24      951.54     10.19 o 
   5   3  13      560.21      493.55      7.24 o 
   6   3  13      377.92      348.57      6.73 o 
   7   3  13        3.57        1.97      1.35 o 
   8   3  13        7.16        7.99      2.06 o 
   9   3  13        9.98        9.46      2.15 o 
  10   3  13       13.23       17.10      3.44 o 
  11   3  13      112.54      122.10      7.20 o 
 -13   4  13      211.40      244.99     19.78 o 
 -12   4  13        2.20        1.04      4.38 o 
 -11   4  13        3.08        0.86      4.00 o 
 -10   4  13        0.01       -2.70      2.70 o 
  -9   4  13      202.34      216.01      5.10 o 
  -8   4  13        5.78        5.53      1.64 o 
  -7   4  13       43.63       33.02      3.96 o 
  -6   4  13       29.46       25.29      2.70 o 
  -5   4  13       94.01      104.94      4.16 o 
  -4   4  13        6.91        4.58      1.18 o 
  -3   4  13      288.43      280.27      6.45 o 
  -2   4  13        0.24       -0.32      0.57 o 
  -1   4  13     1752.09     1721.94     18.32 o 
   0   4  13     2107.14     2114.01     18.17 o 
   1   4  13      150.33      136.19      3.55 o 
   2   4  13      143.13      120.44      2.96 o 
   3   4  13      233.72      203.67      4.49 o 
   4   4  13       47.74       52.20      5.07 o 
   5   4  13        5.30        7.82      3.77 o 
   6   4  13        1.93       -0.21      1.38 o 
   7   4  13       25.68       24.83      2.78 o 
   8   4  13      295.21      292.13     15.27 o 
   9   4  13        6.12        6.27      2.12 o 
  10   4  13       13.45       12.72      2.67 o 
  11   4  13       96.30      119.50      7.50 o 
 -12   5  13       14.07       11.07      6.48 o 
 -11   5  13       12.73        4.42      4.07 o 
 -10   5  13      167.56      183.75      8.04 o 
  -9   5  13       71.76       69.92      5.45 o 
  -8   5  13        3.98        1.76      2.36 o 
  -7   5  13        0.02        0.19      1.34 o 
  -6   5  13      130.11      115.16      4.90 o 
  -5   5  13       20.41       18.92      2.37 o 
  -4   5  13      450.04      449.71      7.69 o 
  -3   5  13      373.15      358.94      6.61 o 
  -2   5  13      257.99      267.05      5.54 o 
  -1   5  13      543.48      547.02      6.39 o 
   0   5  13       15.87       14.48      1.84 o 
   1   5  13       28.00       35.09      2.78 o 
   2   5  13      331.34      265.37      6.96 o 
   3   5  13       79.38       92.35      6.91 o 
   4   5  13      281.78      254.99     11.07 o 
   5   5  13       43.17       41.05      3.56 o 
   6   5  13        0.05        1.37      2.21 o 
   7   5  13        0.36        1.69      2.43 o 
   8   5  13        0.00       -0.59      2.12 o 
   9   5  13       21.73       28.79      5.15 o 
  10   5  13        0.25        6.85      4.64 o 
  11   5  13       84.84       92.83     13.05 o 
 -11   6  13        1.00       -2.39      4.29 o 
 -10   6  13        0.57        0.48      2.37 o 
  -9   6  13       14.89       15.47      3.61 o 
  -8   6  13       50.05       58.11      5.63 o 
  -7   6  13        8.25       12.63      2.62 o 
  -6   6  13       22.92       12.53      2.30 o 
  -5   6  13       30.77       26.98      3.24 o 
  -4   6  13       96.06       94.95      4.49 o 
  -3   6  13        9.77        9.86      2.91 o 
  -2   6  13       12.13       10.69      1.78 o 
  -1   6  13       12.53       12.99      1.74 o 
   0   6  13        4.22        3.14      1.72 o 
   1   6  13       98.60       91.87      5.77 o 
   2   6  13        0.42        1.85      1.29 o 
   3   6  13        2.75       -0.63      1.59 o 
   4   6  13       69.57       80.54      4.77 o 
   5   6  13       24.08       19.22      2.76 o 
   6   6  13       92.42       96.74      6.48 o 
   7   6  13       30.76       41.45      5.07 o 
   8   6  13        0.02        1.24      2.64 o 
   9   6  13       29.62       30.25      4.54 o 
  10   6  13       57.67       69.55      6.22 o 
 -11   7  13       56.80       56.54      6.10 o 
 -10   7  13       24.10       21.01      5.26 o 
  -9   7  13        9.25       10.45      3.26 o 
  -8   7  13        7.33        6.09      2.87 o 
  -7   7  13       29.81       21.05      4.30 o 
  -6   7  13       42.57       41.49      4.03 o 
  -5   7  13       33.24       32.72      5.06 o 
  -4   7  13        0.09       -1.22      1.22 o 
  -3   7  13        4.39        8.34      2.16 o 
  -2   7  13        7.11        8.04      4.00 o 
  -1   7  13      153.14      158.63      7.51 o 
   0   7  13      134.70      128.37      7.05 o 
   1   7  13       56.52       52.43      9.30 o 
   2   7  13        1.24        0.90      1.54 o 
   3   7  13       51.19       53.04      5.90 o 
   4   7  13        6.60        3.04      2.59 o 
   5   7  13       20.49       22.92      3.75 o 
   6   7  13        0.73       -1.79      2.23 o 
   7   7  13        6.18        4.27      3.04 o 
   8   7  13       43.00       51.35      6.02 o 
   9   7  13       17.40       19.61      4.14 o 
 -10   8  13        1.67        3.93      2.99 o 
  -9   8  13        6.94       12.91      3.65 o 
  -8   8  13       15.91       10.54      3.39 o 
  -7   8  13      116.20      130.50      6.38 o 
  -6   8  13      186.31      202.19      7.52 o 
  -5   8  13       97.79       98.82      8.22 o 
  -4   8  13       14.78       16.44      3.22 o 
  -3   8  13       22.06       13.40      5.43 o 
  -2   8  13       60.14       65.26      9.98 o 
  -1   8  13       79.77       72.61      8.37 o 
   0   8  13       17.86       20.84      4.22 o 
   1   8  13       77.83       93.09      7.23 o 
   2   8  13        0.38       -1.01      1.92 o 
   3   8  13        9.04        4.35      7.86 o 
   4   8  13       38.35       38.82      6.35 o 
   5   8  13       51.18       56.70      5.75 o 
   6   8  13       39.95       27.60      4.60 o 
   7   8  13        0.08        0.57      2.72 o 
   8   8  13       88.95       98.06     11.24 o 
  -8   9  13       25.23       20.91      4.59 o 
  -7   9  13       55.25       52.68      5.94 o 
  -6   9  13        3.15        1.78      2.43 o 
  -5   9  13        7.44        7.50      2.92 o 
  -4   9  13        3.88        5.07      2.76 o 
  -3   9  13       12.52        9.56      5.23 o 
  -2   9  13       14.67       16.27      5.93 o 
  -1   9  13      371.93      399.11     21.36 o 
   0   9  13        8.75        5.67      4.40 o 
   1   9  13       15.91       23.49      7.02 o 
   2   9  13        8.99        1.74      4.08 o 
   3   9  13        4.15        2.60      3.04 o 
   4   9  13       30.33       25.96      5.06 o 
   5   9  13        2.15        0.25      4.50 o 
   6   9  13       33.75       35.70      5.53 o 
   7   9  13        0.04        0.26      2.96 o 
  -6  10  13       55.98       41.11      5.55 o 
  -5  10  13       18.35       13.98      3.69 o 
  -4  10  13        6.59        9.09      5.74 o 
  -3  10  13       13.14        3.54      4.42 o 
  -2  10  13        4.10       -1.51      3.75 o 
  -1  10  13       65.02       79.44     12.46 o 
   0  10  13       25.63       22.85      7.39 o 
   1  10  13       44.18       42.56      9.16 o 
   2  10  13      218.43      235.58     17.41 o 
   3  10  13       37.12       35.45      8.56 o 
   5  10  13        5.53        9.79      6.17 o 
  -1  11  13       26.24       34.64      9.09 o 
   0  11  13        3.16       -3.73      3.73 o 
   1  11  13        0.02       10.54      5.86 o 
 -13   0  14      260.46      290.05     11.57 o 
 -12   0  14       31.34       27.11      4.42 o 
 -11   0  14       73.75       86.19      6.27 o 
 -10   0  14        0.03        1.70      1.91 o 
  -9   0  14      262.33      223.38      8.18 o 
  -8   0  14        1.67        2.56      3.44 o 
  -7   0  14     1078.37     1054.76     17.12 o 
  -6   0  14        2.48        4.32      1.87 o 
  -5   0  14        0.00       -0.63      0.63 o 
  -4   0  14      302.00      340.51      6.80 o 
  -3   0  14        0.03        0.64      1.01 o 
  -2   0  14      142.56      166.64      3.37 o 
  -1   0  14       56.52       61.27      1.96 o 
   0   0  14     1269.49     1307.77     10.63 o 
   1   0  14     2250.71     2345.22     16.82 o 
   2   0  14       62.77       63.19      2.88 o 
   3   0  14      404.90      381.81      5.99 o 
   4   0  14     1018.55      969.27     10.74 o 
   5   0  14       58.67       54.59      2.64 o 
   6   0  14      206.43      194.52      4.56 o 
   7   0  14       58.72       46.49      8.49 o 
   8   0  14        6.05        3.99      2.89 o 
   9   0  14       37.84       30.43      4.46 o 
  10   0  14        2.63        2.30      3.55 o 
  11   0  14        1.37        3.62      6.61 o 
  12   0  14        4.17       13.02      8.11 o 
 -13   1  14       46.83       53.30      4.73 o 
 -12   1  14       76.04       75.82      5.26 o 
 -11   1  14       27.71       34.64      3.18 o 
 -10   1  14      142.99      150.03      5.02 o 
  -9   1  14        0.76        1.20      1.19 o 
  -8   1  14      278.35      274.78      5.95 o 
  -7   1  14      283.11      275.61      7.39 o 
  -6   1  14       26.37       36.60      2.28 o 
  -5   1  14      261.81      266.24      3.39 o 
  -4   1  14      162.43      174.50      2.67 o 
  -3   1  14      510.53      529.17      4.89 o 
  -2   1  14      920.64      995.66      7.37 o 
  -1   1  14     1120.03     1128.91      8.57 o 
   0   1  14      329.59      313.84      2.97 o 
   1   1  14      477.25      539.23      4.59 o 
   2   1  14      414.65      431.59      4.40 o 
   3   1  14      118.06      112.00      2.93 o 
   4   1  14     2100.84     1932.94     12.21 o 
   5   1  14      225.90      219.66      3.87 o 
   6   1  14      661.85      640.62      7.17 o 
   7   1  14      133.28      134.22      6.24 o 
   8   1  14       39.39       43.42      4.69 o 
   9   1  14       74.66       79.36      5.84 o 
  10   1  14       18.05       20.71      3.97 o 
  11   1  14       29.45       32.67      8.41 o 
  12   1  14        0.17        5.55      2.97 o 
 -13   2  14        1.28        3.39      2.16 o 
 -12   2  14       49.57       51.42      4.42 o 
 -11   2  14        0.22       -1.41      1.41 o 
 -10   2  14       13.74       15.20      2.18 o 
  -9   2  14        6.19        4.60      1.84 o 
  -8   2  14        0.00        1.39      1.28 o 
  -7   2  14      282.27      309.39      5.73 o 
  -6   2  14      716.94      713.39      7.62 o 
  -5   2  14      178.94      171.88      3.19 o 
  -4   2  14       41.93       54.75      2.66 o 
  -3   2  14      150.98      149.64      3.31 o 
  -2   2  14       42.56       50.09      2.17 o 
  -1   2  14      535.59      533.78      4.89 o 
   0   2  14       95.43      103.30      1.94 o 
   1   2  14       31.14       29.09      1.22 o 
   2   2  14       19.12       19.60      1.31 o 
   3   2  14      156.67      151.94      2.74 o 
   4   2  14      151.54      127.82      2.68 o 
   5   2  14      117.07      100.68      2.64 o 
   6   2  14        2.69        0.86      0.80 o 
   7   2  14       45.79       51.94      2.68 o 
   8   2  14       43.35       49.72      3.49 o 
   9   2  14       43.37       51.66      3.56 o 
  10   2  14       12.17       11.53      3.64 o 
  11   2  14       24.11       29.13      4.38 o 
  12   2  14      239.18      278.25     29.28 o 
 -13   3  14       12.52       11.23      2.81 o 
 -12   3  14       12.25        6.53      3.86 o 
 -11   3  14       12.40       11.22      2.99 o 
 -10   3  14       18.16       20.91      3.57 o 
  -9   3  14        6.42        6.25      2.27 o 
  -8   3  14        3.95        2.46      1.21 o 
  -7   3  14       15.63       15.07      1.77 o 
  -6   3  14      124.53      142.87      4.02 o 
  -5   3  14       78.31       93.69      2.44 o 
  -4   3  14       30.25       30.91      1.59 o 
  -3   3  14        1.07        0.12      0.51 o 
  -2   3  14       51.99       36.17      2.06 o 
  -1   3  14      374.41      437.18      4.97 o 
   0   3  14       10.19       10.02      0.93 o 
   1   3  14        2.18        0.46      0.55 o 
   2   3  14       72.67       75.68      2.32 o 
   3   3  14       61.46       66.16      2.74 o 
   4   3  14       53.51       45.71      3.79 o 
   5   3  14       76.33       79.10      3.13 o 
   6   3  14       38.43       36.77      2.47 o 
   7   3  14        0.06        2.28      1.72 o 
   8   3  14      180.51      184.03      5.83 o 
   9   3  14       58.71       49.64      3.86 o 
  10   3  14        0.03       -1.90      2.25 o 
  11   3  14       38.62       31.85      5.29 o 
 -13   4  14        3.11       -0.50      4.88 o 
 -12   4  14       12.89       14.09      6.71 o 
 -11   4  14       45.88       59.09     10.91 o 
 -10   4  14       13.02        2.62      4.01 o 
  -9   4  14       10.86       12.84      2.16 o 
  -8   4  14      119.51      117.29      4.42 o 
  -7   4  14      304.27      280.80      5.75 o 
  -6   4  14       95.93      106.43      3.10 o 
  -5   4  14       62.36       51.36      4.31 o 
  -4   4  14      290.03      299.01      5.97 o 
  -3   4  14      200.97      183.78      3.62 o 
  -2   4  14       70.70       77.58      2.86 o 
  -1   4  14      467.30      479.93      7.29 o 
   0   4  14      153.65      156.17      4.37 o 
   1   4  14       39.07       56.30      4.57 o 
   2   4  14        1.96        0.15      1.11 o 
   3   4  14      113.32       94.40      3.21 o 
   4   4  14      159.01      169.07      4.44 o 
   5   4  14       73.57       79.22      3.69 o 
   6   4  14        2.05        1.87      3.29 o 
   7   4  14        2.30        0.27      1.53 o 
   8   4  14       39.71       40.59      3.54 o 
   9   4  14       98.65      114.95      5.28 o 
  10   4  14       76.81       87.79      6.82 o 
  11   4  14       10.45        3.63      4.89 o 
 -12   5  14        0.03       -0.27      4.47 o 
 -11   5  14        3.74        6.03      4.92 o 
 -10   5  14       11.52        8.83      3.03 o 
  -9   5  14       33.24       30.58      5.89 o 
  -8   5  14        0.00        1.70      2.10 o 
  -7   5  14        0.05        0.02      1.40 o 
  -6   5  14        2.94        2.83      1.55 o 
  -5   5  14        2.93        2.80      1.48 o 
  -4   5  14       73.33       67.23      3.21 o 
  -3   5  14       53.33       58.09      3.59 o 
  -2   5  14      319.65      294.36      6.00 o 
  -1   5  14      344.29      358.61      5.31 o 
   0   5  14       54.94       39.65      2.73 o 
   1   5  14      101.34      106.43      4.00 o 
   2   5  14       56.07       49.94      3.81 o 
   3   5  14      141.12      120.80      5.89 o 
   4   5  14       58.05       59.58      6.68 o 
   5   5  14        3.50        3.07      1.71 o 
   6   5  14       95.39      105.67      8.03 o 
   7   5  14       29.90       28.50      4.33 o 
   8   5  14        0.91       -2.02      2.02 o 
   9   5  14        1.11        5.37      2.85 o 
  10   5  14       85.22       96.62      5.43 o 
 -11   6  14       16.12       19.16      7.56 o 
 -10   6  14       29.89       34.56      4.72 o 
  -9   6  14       30.52       33.97      4.78 o 
  -8   6  14       18.52       20.00      3.76 o 
  -7   6  14        1.00       -1.35      1.62 o 
  -6   6  14        0.94       -0.86      1.38 o 
  -5   6  14       81.76       76.85      4.54 o 
  -4   6  14       34.91       28.32      2.99 o 
  -3   6  14        0.21        0.48      1.39 o 
  -2   6  14       46.43       46.55      6.09 o 
  -1   6  14        0.00        0.11      1.54 o 
   0   6  14       26.53       26.81      3.83 o 
   1   6  14       87.21       97.36      7.21 o 
   2   6  14       32.20       32.99      3.32 o 
   3   6  14        7.21        3.83      2.20 o 
   4   6  14       51.35       53.62      4.20 o 
   5   6  14       49.88       51.84      4.26 o 
   6   6  14        4.19        6.17      2.87 o 
   7   6  14        0.62       -1.27      2.34 o 
   8   6  14       25.82       22.39      4.43 o 
   9   6  14      107.98      118.32      7.36 o 
  10   6  14       71.44       70.72     10.39 o 
 -10   7  14        0.47        3.84      4.87 o 
  -9   7  14      139.99      144.07      9.58 o 
  -8   7  14      397.69      437.63     22.76 o 
  -7   7  14      255.70      284.32     19.33 o 
  -6   7  14        0.65        1.83      1.88 o 
  -5   7  14       37.94       48.46      6.48 o 
  -4   7  14        5.85        5.74      1.93 o 
  -3   7  14      134.12      148.77     13.31 o 
  -2   7  14        0.11       -0.40      1.39 o 
  -1   7  14       69.34       75.04     11.07 o 
   0   7  14      369.43      380.28     12.22 o 
   1   7  14        6.31        8.03      2.00 o 
   2   7  14       77.79       72.87      5.23 o 
   3   7  14        5.25        7.46      2.97 o 
   4   7  14       52.28       39.17      5.36 o 
   5   7  14      522.54      535.34     17.08 o 
   6   7  14       34.60       36.07      4.79 o 
   7   7  14       37.42       30.11      5.36 o 
   8   7  14        0.03       -1.03      2.75 o 
   9   7  14        4.92        2.96      3.12 o 
  -9   8  14        5.86        6.49      3.17 o 
  -8   8  14        6.88       11.57      3.53 o 
  -7   8  14       73.48       84.83      5.72 o 
  -6   8  14      147.87      164.86      6.90 o 
  -5   8  14      109.93      133.49      7.07 o 
  -4   8  14       15.51       15.25      3.46 o 
  -3   8  14       16.53       16.34      3.21 o 
  -2   8  14       24.50       14.64      5.53 o 
  -1   8  14       10.75        8.50      4.45 o 
   0   8  14        5.58        0.30      3.33 o 
   1   8  14        3.26        3.26      2.54 o 
   2   8  14      109.45      116.04      8.15 o 
   3   8  14       99.89      102.26     13.47 o 
   4   8  14      161.21      163.33      9.38 o 
   5   8  14        4.54        3.47      2.88 o 
   6   8  14        8.59        8.40      3.45 o 
   7   8  14        2.79        0.65      2.86 o 
   8   8  14        5.59        0.51      3.20 o 
  -8   9  14       53.54       47.83      7.40 o 
  -7   9  14       10.94        9.11      5.97 o 
  -6   9  14       24.29       29.45      5.71 o 
  -5   9  14        0.76        1.68      2.43 o 
  -4   9  14       61.93       67.95      6.25 o 
  -3   9  14        0.44        2.34      3.71 o 
  -2   9  14       28.63       26.98      7.33 o 
  -1   9  14       13.94       14.66      5.97 o 
   0   9  14        8.91        1.33      3.64 o 
   1   9  14        9.17       10.14      5.20 o 
   2   9  14        0.00       -1.11      3.38 o 
   3   9  14      418.11      440.45     15.55 o 
   4   9  14       72.50       77.58      8.02 o 
   5   9  14      164.74      181.34     15.24 o 
   6   9  14       32.05       37.81      5.94 o 
  -6  10  14       50.74       56.57      8.97 o 
  -5  10  14       25.36       19.23      5.05 o 
  -4  10  14       30.93       38.38      9.39 o 
  -3  10  14        8.29       15.02      6.77 o 
  -2  10  14       30.10       42.11      9.27 o 
  -1  10  14        4.88        2.15      4.49 o 
   0  10  14        8.90       11.41      5.91 o 
   1  10  14        9.28        7.37      5.36 o 
   2  10  14        8.73        5.87      5.41 o 
   3  10  14        2.03        1.85      5.09 o 
 -13   1  15       54.57       58.81      5.01 o 
 -12   1  15        0.13        0.04      1.60 o 
 -11   1  15       19.82       18.16      2.49 o 
 -10   1  15      173.05      179.28      5.97 o 
  -9   1  15       12.43        9.65      1.74 o 
  -8   1  15        0.49        0.85      1.10 o 
  -7   1  15       90.49       93.19      3.29 o 
  -6   1  15        3.37        2.16      0.72 o 
  -5   1  15       14.23       17.13      1.09 o 
  -4   1  15       23.78       30.58      1.37 o 
  -3   1  15       20.22       23.91      1.16 o 
  -2   1  15      367.11      350.17      3.97 o 
  -1   1  15       73.67       86.89      1.95 o 
   0   1  15      316.87      327.30      3.13 o 
   1   1  15       20.59       21.92      1.06 o 
   2   1  15       71.37       82.73      2.14 o 
   3   1  15        3.24        1.36      0.65 o 
   4   1  15       66.37       57.07      2.70 o 
   5   1  15      501.02      441.77      5.69 o 
   6   1  15        3.06        2.89      0.99 o 
   7   1  15       10.99        4.14      1.79 o 
   8   1  15       51.99       58.56      3.63 o 
   9   1  15        0.05       -0.52      1.33 o 
  10   1  15        0.88        0.85      1.97 o 
  11   1  15      128.31      147.11      6.12 o 
 -13   2  15       38.41       39.78      4.19 o 
 -12   2  15       13.48       14.07      2.75 o 
 -11   2  15        0.03        0.58      1.57 o 
 -10   2  15       38.45       40.97      3.24 o 
  -9   2  15       24.98       26.45      3.18 o 
  -8   2  15      268.02      274.15      7.65 o 
  -7   2  15      140.08      119.26      3.37 o 
  -6   2  15        1.40        2.21      0.80 o 
  -5   2  15      132.18      113.40      2.65 o 
  -4   2  15       25.16       26.44      1.68 o 
  -3   2  15       92.53       96.01      1.94 o 
  -2   2  15      155.02      146.99      2.99 o 
  -1   2  15      389.60      386.11      3.98 o 
   0   2  15      427.16      404.02      4.11 o 
   1   2  15      217.24      207.08      2.87 o 
   2   2  15      269.10      252.42      3.87 o 
   3   2  15      375.39      361.25      4.28 o 
   4   2  15       33.40       22.78      1.43 o 
   5   2  15       16.62       20.23      1.54 o 
   6   2  15       20.36       19.60      1.74 o 
   7   2  15        0.00        0.53      0.95 o 
   8   2  15        3.67        3.08      1.79 o 
   9   2  15       46.86       67.06      5.02 o 
  10   2  15        0.78        3.82      3.69 o 
  11   2  15        2.48        4.62      5.00 o 
 -13   3  15       20.72       25.95      3.61 o 
 -12   3  15       30.79       29.31      4.51 o 
 -11   3  15      166.84      172.53      8.25 o 
 -10   3  15      100.37      115.10      6.95 o 
  -9   3  15      172.94      169.27      7.44 o 
  -8   3  15        0.02        1.40      1.31 o 
  -7   3  15      348.27      335.07      6.38 o 
  -6   3  15     1236.18     1247.23     11.99 o 
  -5   3  15        2.30        5.54      0.94 o 
  -4   3  15        4.12        6.43      0.87 o 
  -3   3  15       12.48       12.45      1.06 o 
  -2   3  15      786.35      759.19      6.89 o 
  -1   3  15      584.86      577.20      6.16 o 
   0   3  15        0.00       -0.11      0.64 o 
   1   3  15        1.45        4.12      1.80 o 
   2   3  15       96.64       83.14      2.32 o 
   3   3  15        0.09       -0.63      1.01 o 
   4   3  15      328.93      317.03      6.08 o 
   5   3  15        1.61        2.09      1.07 o 
   6   3  15        0.54        1.34      1.01 o 
   7   3  15       92.85      100.50      4.22 o 
   8   3  15        6.50       10.26      2.23 o 
   9   3  15        1.30        5.43      4.08 o 
  10   3  15        3.99        1.50      2.52 o 
  11   3  15        3.72        2.40      2.86 o 
 -12   4  15        4.29        6.54      5.33 o 
 -11   4  15       30.96       39.28      9.09 o 
 -10   4  15        7.59        3.21      4.56 o 
  -9   4  15       49.71       50.80      3.60 o 
  -8   4  15       27.34       21.66      2.78 o 
  -7   4  15       32.32       37.35      3.54 o 
  -6   4  15      127.75      115.52      3.26 o 
  -5   4  15      121.96      116.56      6.17 o 
  -4   4  15       24.50       17.87      2.82 o 
  -3   4  15     1038.48     1034.94     10.32 o 
  -2   4  15     2003.21     1954.35     16.00 o 
  -1   4  15        0.32        2.25      1.37 o 
   0   4  15        2.11        0.41      0.64 o 
   1   4  15       62.59       57.01      2.35 o 
   2   4  15        8.40        7.45      1.09 o 
   3   4  15      293.42      253.86      5.33 o 
   4   4  15       78.40       71.66      3.16 o 
   5   4  15        1.18       -1.26      1.26 o 
   6   4  15      653.20      682.81     33.50 o 
   7   4  15      102.07      102.82      4.62 o 
   8   4  15       35.06       36.91      3.51 o 
   9   4  15       17.36       14.86      5.86 o 
  10   4  15      115.47      124.51      7.45 o 
  11   4  15       28.21       36.22      8.23 o 
 -12   5  15        0.85       -0.66      4.58 o 
 -11   5  15       18.87       26.61      7.77 o 
 -10   5  15        5.27        1.91      2.81 o 
  -9   5  15       43.94       39.44      4.54 o 
  -8   5  15       47.95       50.70      5.18 o 
  -7   5  15        9.32        8.06      2.09 o 
  -6   5  15        1.60        1.93      1.43 o 
  -5   5  15      477.99      445.06      8.14 o 
  -4   5  15       12.71       12.33      2.79 o 
  -3   5  15       34.75       37.44      5.84 o 
  -2   5  15      374.58      356.98      7.56 o 
  -1   5  15      212.75      182.82      3.91 o 
   0   5  15      490.45      458.98      8.24 o 
   1   5  15      434.03      437.51      7.26 o 
   2   5  15        2.86        5.23      2.15 o 
   3   5  15       58.06       60.57      2.94 o 
   4   5  15       86.89       80.68      4.56 o 
   5   5  15      180.49      185.98      6.37 o 
   6   5  15      102.01      118.65      6.73 o 
   7   5  15       53.94       50.28      5.52 o 
   8   5  15        9.36        7.22      2.20 o 
   9   5  15       20.98       13.76      2.90 o 
  10   5  15        1.99        1.38      2.31 o 
 -11   6  15        8.97       12.61      6.10 o 
 -10   6  15        0.99        2.35      2.67 o 
  -9   6  15       34.13       37.14     10.84 o 
  -8   6  15       31.61       31.49      4.48 o 
  -7   6  15        6.26        8.29      3.06 o 
  -6   6  15       59.34       60.95      4.50 o 
  -5   6  15       48.17       49.06      3.96 o 
  -4   6  15      121.07      130.09      5.20 o 
  -3   6  15      113.98      132.94      4.73 o 
  -2   6  15      168.98      187.93      5.79 o 
  -1   6  15       15.36       19.82      3.04 o 
   0   6  15      185.52      187.66      5.75 o 
   1   6  15        8.92        8.23      1.83 o 
   2   6  15       52.00       53.91      4.03 o 
   3   6  15       15.50       13.91      3.24 o 
   4   6  15       13.73       10.57      2.87 o 
   5   6  15        4.30        3.67      2.01 o 
   6   6  15        0.45       -0.72      2.25 o 
   7   6  15       27.39       28.31      4.52 o 
   8   6  15       82.05       64.60      6.57 o 
   9   6  15       53.01       59.17      5.92 o 
 -10   7  15        8.39        9.31      4.75 o 
  -9   7  15        7.63        4.62      2.90 o 
  -8   7  15       88.99       84.87      7.01 o 
  -7   7  15       11.50       11.85      2.90 o 
  -6   7  15       16.43       17.02      2.91 o 
  -5   7  15       30.09       29.68      3.46 o 
  -4   7  15       21.75       20.27      3.35 o 
  -3   7  15        0.11       -0.33      1.72 o 
  -2   7  15      195.45      215.48     10.32 o 
  -1   7  15      126.90      143.48     11.62 o 
   0   7  15       36.19       34.05      4.65 o 
   1   7  15       41.82       47.25      3.97 o 
   2   7  15        5.47        1.86      1.91 o 
   3   7  15       79.58       80.26     15.09 o 
   4   7  15       43.45       38.60      5.30 o 
   5   7  15        5.80        2.91      2.73 o 
   6   7  15       15.53       16.66      3.79 o 
   7   7  15       36.06       31.64      4.81 o 
   8   7  15       10.93        5.19      3.35 o 
   9   7  15       53.66       41.96      5.33 o 
  -9   8  15       14.47       18.75      7.20 o 
  -8   8  15       97.21       89.22     12.10 o 
  -7   8  15       14.45       17.61      6.01 o 
  -6   8  15        1.67        3.95      2.63 o 
  -5   8  15       52.53       45.22      5.00 o 
  -4   8  15       23.28       19.88      4.88 o 
  -3   8  15       64.78       55.86      5.25 o 
  -2   8  15        0.49        1.05      3.20 o 
  -1   8  15       73.70       75.31     10.65 o 
   0   8  15       12.71       18.53      6.25 o 
   1   8  15       26.81       34.30      4.93 o 
   2   8  15       23.35       23.44      4.53 o 
   3   8  15       49.18       51.91      9.15 o 
   4   8  15      109.45      123.80      8.87 o 
   5   8  15       45.35       46.04      5.37 o 
   6   8  15       55.35       41.75      5.34 o 
   7   8  15       17.57       15.83      4.10 o 
  -8   9  15        5.64        5.81      3.94 o 
  -7   9  15        3.98        6.04      3.23 o 
  -6   9  15        0.09        0.97      2.54 o 
  -5   9  15       42.01       37.23      4.99 o 
  -4   9  15       36.77       42.38      9.43 o 
  -3   9  15      178.99      190.55     15.27 o 
  -2   9  15       77.13       80.36     11.94 o 
  -1   9  15       14.64        7.85      5.06 o 
   0   9  15        0.25        3.89      4.14 o 
   1   9  15        1.00       -0.70      3.43 o 
   2   9  15        2.43        3.10      4.32 o 
   3   9  15       19.47       20.97      4.61 o 
   4   9  15       10.81        5.96      3.74 o 
   6   9  15        3.32        1.79      3.02 o 
  -6  10  15        5.76        8.97      4.00 o 
  -5  10  15       94.14       95.43      7.26 o 
  -4  10  15        3.44        2.06      2.74 o 
  -3  10  15        7.55        2.62      5.02 o 
  -2  10  15       52.81       66.55     11.69 o 
  -1  10  15        3.42       10.18      5.97 o 
   0  10  15       16.98        3.58      5.40 o 
   1  10  15        1.13       -2.10      4.06 o 
   2  10  15        0.02        0.43      4.00 o 
   3  10  15       40.59       59.81     10.99 o 
 -13   0  16      286.50      320.85     13.78 o 
 -12   0  16        2.61        2.43      2.69 o 
 -11   0  16       10.20        6.83      2.72 o 
 -10   0  16      181.52      182.83      8.00 o 
  -9   0  16       80.74       82.60      6.77 o 
  -8   0  16       86.13       79.51      7.35 o 
  -7   0  16      378.82      381.86      9.71 o 
  -6   0  16       31.69       28.60      2.64 o 
  -5   0  16        3.96        5.30      1.56 o 
  -4   0  16        0.14        0.76      0.71 o 
  -3   0  16     1136.04     1237.11     14.38 o 
  -2   0  16      331.18      352.61      4.92 o 
  -1   0  16      105.27      120.34      2.69 o 
   0   0  16      347.79      346.36      4.83 o 
   1   0  16     1134.15     1127.37     10.23 o 
   2   0  16      637.94      682.37      8.43 o 
   3   0  16       81.49       91.08      3.10 o 
   4   0  16        4.94        8.71      1.42 o 
   5   0  16     3401.31     3258.21     30.56 o 
   6   0  16       73.81       87.88      4.53 o 
   7   0  16        9.11       11.13      2.28 o 
   8   0  16       72.75       65.52      7.53 o 
   9   0  16       32.42       33.47      4.72 o 
  10   0  16        6.84       10.59      3.52 o 
  11   0  16        1.92        1.27      2.99 o 
 -13   1  16       16.75       14.71      3.07 o 
 -12   1  16        8.10        6.55      2.07 o 
 -11   1  16       46.94       42.80      3.51 o 
 -10   1  16       41.40       49.61      3.60 o 
  -9   1  16        3.71        2.64      1.37 o 
  -8   1  16      397.41      378.78      8.43 o 
  -7   1  16        3.27        4.92      1.15 o 
  -6   1  16       22.54       29.44      1.72 o 
  -5   1  16       15.33       21.78      1.39 o 
  -4   1  16        5.48        5.75      0.75 o 
  -3   1  16      210.88      225.04      3.01 o 
  -2   1  16       70.54       59.85      2.47 o 
  -1   1  16       26.84       41.43      1.45 o 
   0   1  16      749.90      771.24      5.47 o 
   1   1  16      302.31      304.48      3.46 o 
   2   1  16      171.73      159.94      2.65 o 
   3   1  16       57.66       55.64      1.75 o 
   4   1  16       36.83       34.81      1.55 o 
   5   1  16      812.79      793.43      8.03 o 
   6   1  16        2.82        2.83      1.00 o 
   7   1  16       11.36       10.79      1.57 o 
   8   1  16      156.59      160.98      6.03 o 
   9   1  16       75.48       75.54      4.15 o 
  10   1  16      191.02      213.34      6.97 o 
  11   1  16        7.59        9.49      5.40 o 
 -13   2  16        1.68        3.56      2.33 o 
 -12   2  16        3.04        2.94      2.08 o 
 -11   2  16       42.66       45.24      3.96 o 
 -10   2  16       17.25       14.32      2.20 o 
  -9   2  16       98.36      102.91      5.23 o 
  -8   2  16       53.91       54.97      4.16 o 
  -7   2  16        7.53        7.23      1.28 o 
  -6   2  16      116.68      118.99      3.05 o 
  -5   2  16      181.34      184.80      3.48 o 
  -4   2  16      217.25      221.83      3.10 o 
  -3   2  16       59.06       61.29      1.65 o 
  -2   2  16      312.39      312.32      3.87 o 
  -1   2  16      380.13      346.23      3.66 o 
   0   2  16       15.01       14.87      1.00 o 
   1   2  16        1.62        1.07      0.55 o 
   2   2  16        3.27        1.78      1.03 o 
   3   2  16      136.32      124.72      3.15 o 
   4   2  16        0.36        2.66      1.23 o 
   5   2  16      279.82      256.93      4.31 o 
   6   2  16        1.13        0.63      0.86 o 
   7   2  16       11.57        9.35      1.88 o 
   8   2  16       56.81       58.27      4.19 o 
   9   2  16       29.32       38.92      5.91 o 
  10   2  16      158.66      186.59     17.56 o 
  11   2  16       18.55        4.80      9.88 o 
 -13   3  16       14.00       13.94      3.02 o 
 -12   3  16        1.98        3.57      2.78 o 
 -11   3  16        0.63       -1.59      2.00 o 
 -10   3  16        9.72        6.30      3.50 o 
  -9   3  16       60.19       67.01      6.55 o 
  -8   3  16      480.91      512.97      8.24 o 
  -7   3  16      442.42      470.35      7.75 o 
  -6   3  16      132.74      103.36      5.05 o 
  -5   3  16       95.86       95.05      4.00 o 
  -4   3  16       10.58        9.13      1.02 o 
  -3   3  16       10.66        6.89      0.93 o 
  -2   3  16        1.22        2.08      0.59 o 
  -1   3  16       51.04       63.32      2.34 o 
   0   3  16        3.04        2.52      0.70 o 
   1   3  16       65.30       72.04      4.27 o 
   2   3  16       11.83        3.88      0.84 o 
   3   3  16       18.83       15.16      2.59 o 
   4   3  16       40.60       36.68      2.47 o 
   5   3  16       78.17       70.86      3.25 o 
   6   3  16       12.86       13.04      1.77 o 
   7   3  16       74.20       76.23      3.92 o 
   8   3  16       90.44       86.13      4.48 o 
   9   3  16      137.70      153.65      5.66 o 
  10   3  16       48.26       55.81      5.55 o 
  11   3  16       21.17       23.72      5.54 o 
 -12   4  16        0.39        8.07      5.42 o 
 -11   4  16       10.04        9.28      5.56 o 
 -10   4  16        0.10        2.88      3.69 o 
  -9   4  16        7.79        6.14      1.84 o 
  -8   4  16       24.18       26.03      2.67 o 
  -7   4  16        7.54        5.18      1.53 o 
  -6   4  16       88.79       99.48      3.11 o 
  -5   4  16       55.68       51.69      3.35 o 
  -4   4  16       25.25       27.64      2.30 o 
  -3   4  16      175.93      186.36      4.03 o 
  -2   4  16       49.96       49.13      3.23 o 
  -1   4  16     1068.77      998.20     11.78 o 
   0   4  16      852.96      813.14      9.07 o 
   1   4  16      312.37      282.59      4.80 o 
   2   4  16      137.11      144.74      3.61 o 
   3   4  16       13.25       11.48      1.63 o 
   4   4  16        1.18        1.52      1.15 o 
   5   4  16        8.45        6.69      1.57 o 
   6   4  16        0.10       -0.90      1.49 o 
   7   4  16       10.63       10.59      2.76 o 
   8   4  16        9.59       11.71      4.24 o 
   9   4  16        0.80       -1.08      2.97 o 
  10   4  16        5.74        9.48      4.80 o 
 -12   5  16       22.37       32.33      8.59 o 
 -11   5  16        0.00        9.15      5.36 o 
 -10   5  16       26.45        6.19      4.73 o 
  -9   5  16       33.37       35.16      4.35 o 
  -8   5  16       10.43       10.00      2.85 o 
  -7   5  16       25.82       18.87      2.80 o 
  -6   5  16       17.57       13.25      2.33 o 
  -5   5  16        1.63        0.26      1.29 o 
  -4   5  16       62.50       59.71      3.18 o 
  -3   5  16        1.62       -0.14      1.19 o 
  -2   5  16       87.03       87.18      3.61 o 
  -1   5  16        0.10       -0.82      0.82 o 
   0   5  16        5.73        2.70      1.07 o 
   1   5  16       41.34       51.82      3.63 o 
   2   5  16       62.89       52.79      4.65 o 
   3   5  16      134.57      135.82      4.20 o 
   4   5  16        1.13        0.91      1.61 o 
   5   5  16       58.68       58.73      3.64 o 
   6   5  16       60.68       58.79      4.31 o 
   7   5  16        3.43        1.61      1.90 o 
   8   5  16       13.13       12.11      2.79 o 
   9   5  16       46.54       49.39      4.30 o 
  10   5  16       99.03      113.32      7.43 o 
 -11   6  16        7.31        0.52      4.44 o 
 -10   6  16       55.35       57.22      5.89 o 
  -9   6  16      106.35      122.53      8.58 o 
  -8   6  16       34.02       28.56      4.24 o 
  -7   6  16       47.83       54.55      4.52 o 
  -6   6  16        0.18       -1.39      1.39 o 
  -5   6  16       85.17       87.07      4.91 o 
  -4   6  16       53.24       56.10      4.20 o 
  -3   6  16       12.62       10.06      1.82 o 
  -2   6  16       20.11       31.52      7.20 o 
  -1   6  16       12.65       15.90      2.57 o 
   0   6  16      246.02      253.43      5.56 o 
   1   6  16       49.59       48.83      3.69 o 
   2   6  16       86.36       88.13      5.01 o 
   3   6  16       28.24       21.80      5.89 o 
   4   6  16       82.63       76.38      6.68 o 
   5   6  16      100.15      118.85     11.49 o 
   6   6  16        3.99        2.92      2.87 o 
   7   6  16        0.14       -0.53      2.63 o 
   8   6  16        8.81       11.69      3.33 o 
   9   6  16       55.05       54.38      5.64 o 
 -10   7  16        1.73        3.79      2.88 o 
  -9   7  16      264.83      300.91     11.82 o 
  -8   7  16        2.39       10.38      3.22 o 
  -7   7  16        3.10        4.88      3.01 o 
  -6   7  16        1.15        1.81      1.90 o 
  -5   7  16       16.99       18.38      2.80 o 
  -4   7  16      261.87      253.22      9.13 o 
  -3   7  16        0.49        1.76      1.85 o 
  -2   7  16       52.28       46.93      8.86 o 
  -1   7  16       72.42       84.42      6.08 o 
   0   7  16      136.88      128.42     16.70 o 
   1   7  16       27.80       20.20      2.91 o 
   2   7  16        7.24        8.90      3.47 o 
   3   7  16        0.28        2.02      3.60 o 
   4   7  16      246.66      247.72      8.99 o 
   5   7  16        0.40        0.52      2.52 o 
   6   7  16        2.64        0.39      2.76 o 
   7   7  16       48.69       53.30      6.44 o 
   8   7  16        4.01        2.68      3.16 o 
  -9   8  16        0.59        0.48      2.95 o 
  -8   8  16        7.50       11.88      3.59 o 
  -7   8  16       38.43       34.00      4.10 o 
  -6   8  16        7.83        7.18      2.99 o 
  -5   8  16        6.83        5.28      2.63 o 
  -4   8  16        3.96        4.82      2.45 o 
  -3   8  16      244.90      264.41      9.61 o 
  -2   8  16       45.22       51.07     11.59 o 
  -1   8  16      103.67      106.18     12.73 o 
   0   8  16       15.58       18.41      4.17 o 
   1   8  16        5.60        7.10      2.15 o 
   2   8  16        7.52        6.85      3.10 o 
   3   8  16       16.85       17.72      4.25 o 
   4   8  16      184.99      200.59     15.28 o 
   5   8  16       98.97      100.91      7.17 o 
   6   8  16      199.95      192.09     20.25 o 
   7   8  16        9.29        4.44      3.19 o 
  -7   9  16       32.38       31.03      4.82 o 
  -6   9  16       65.99       64.87      6.50 o 
  -5   9  16       47.88       44.86      5.41 o 
  -4   9  16       31.90       27.00      9.65 o 
  -3   9  16        0.01        3.52      2.36 o 
  -2   9  16        0.72       -0.41      3.73 o 
  -1   9  16        6.34        9.37      4.92 o 
   0   9  16       19.24       22.43      7.00 o 
   1   9  16       28.27       20.73      6.79 o 
   2   9  16        7.18       11.34      3.99 o 
   3   9  16      223.01      246.78     11.92 o 
   4   9  16      289.73      315.58     13.65 o 
   5   9  16       26.17       26.32      7.96 o 
   6   9  16        3.69        4.32      3.40 o 
  -5  10  16        4.48        4.52      3.07 o 
  -4  10  16        0.14        3.44      2.81 o 
  -3  10  16        4.29        0.69      4.55 o 
  -2  10  16        7.49       10.49      5.72 o 
  -1  10  16        9.90       17.34      6.95 o 
   0  10  16        0.13       -0.38      3.63 o 
   1  10  16        0.09        6.47      5.10 o 
   2  10  16        3.49        6.88      5.10 o 
   3  10  16        1.53        1.45      4.47 o 
 -13   1  17        3.08        5.22      2.42 o 
 -12   1  17        0.25       -0.12      1.73 o 
 -11   1  17        5.68        3.83      1.78 o 
 -10   1  17        0.38        0.20      1.37 o 
  -9   1  17        4.28        3.35      1.49 o 
  -8   1  17        7.64        6.41      1.50 o 
  -7   1  17      263.81      273.36      6.11 o 
  -6   1  17        0.16       -0.09      0.77 o 
  -5   1  17       62.50       70.48      1.90 o 
  -4   1  17        0.19        0.85      0.55 o 
  -3   1  17        5.85        5.12      0.73 o 
  -2   1  17        2.30        2.77      0.66 o 
  -1   1  17       77.87       73.14      1.86 o 
   0   1  17       81.39       92.85      2.10 o 
   1   1  17        5.60        1.93      0.54 o 
   2   1  17       66.05       65.95      2.09 o 
   3   1  17       70.25       60.95      1.90 o 
   4   1  17       17.63       19.60      1.29 o 
   5   1  17       45.52       42.94      2.24 o 
   6   1  17        0.98        0.38      0.83 o 
   7   1  17        0.00        0.21      1.49 o 
   8   1  17        1.64       -0.60      1.63 o 
   9   1  17       59.15       58.38      3.90 o 
  10   1  17        0.35        5.74      2.75 o 
  11   1  17        8.31       11.46      3.37 o 
 -13   2  17        8.35        8.87      2.70 o 
 -12   2  17        0.13        0.58      1.88 o 
 -11   2  17       66.47       61.84      4.61 o 
 -10   2  17        2.78        2.38      1.57 o 
  -9   2  17      170.89      163.72      5.86 o 
  -8   2  17       22.37       22.15      2.91 o 
  -7   2  17      237.13      220.69     10.68 o 
  -6   2  17        2.54       -0.04      0.83 o 
  -5   2  17       13.49       12.23      1.29 o 
  -4   2  17      132.10      139.33      2.53 o 
  -3   2  17      399.69      394.38      4.26 o 
  -2   2  17      588.51      556.96      5.55 o 
  -1   2  17        5.57        4.57      0.85 o 
   0   2  17      247.80      240.64      4.90 o 
   1   2  17      337.77      340.82      4.03 o 
   2   2  17     1029.29      927.21      8.47 o 
   3   2  17      252.81      213.99      4.17 o 
   4   2  17       86.38       83.60      2.72 o 
   5   2  17       39.06       38.43      2.53 o 
   6   2  17        8.62        7.20      1.24 o 
   7   2  17        1.44        1.93      1.36 o 
   8   2  17       69.11       70.29      4.04 o 
   9   2  17      192.38      198.31      8.05 o 
  10   2  17      163.47      191.00      7.68 o 
  11   2  17        0.17        4.17      3.42 o 
 -13   3  17       28.60       25.72      3.54 o 
 -12   3  17        1.49        2.15      2.55 o 
 -11   3  17        4.53       -0.06      2.20 o 
 -10   3  17        0.05        0.56      2.03 o 
  -9   3  17      134.98      147.01      6.01 o 
  -8   3  17      613.79      618.33      9.24 o 
  -7   3  17      469.09      487.94      7.98 o 
  -6   3  17        1.65        0.50      1.12 o 
  -5   3  17      150.60      147.91      3.56 o 
  -4   3  17       79.20       88.30      2.53 o 
  -3   3  17        1.13        2.51      0.74 o 
  -2   3  17     1079.33     1088.80     10.82 o 
  -1   3  17     1671.54     1614.65     11.56 o 
   0   3  17      178.86      166.48      3.30 o 
   1   3  17      211.78      209.09      4.65 o 
   2   3  17       18.61       14.27      1.31 o 
   3   3  17      408.41      359.98      6.21 o 
   4   3  17       54.47       51.88      2.81 o 
   5   3  17        0.03       -0.63      0.95 o 
   6   3  17        1.78        2.14      1.28 o 
   7   3  17      199.25      200.26      6.16 o 
   8   3  17      101.44      101.80      5.28 o 
   9   3  17      107.45      123.96      7.00 o 
  10   3  17      184.52      204.84      8.78 o 
  11   3  17        0.21       -0.82      2.63 o 
 -12   4  17        0.12       -2.57      4.37 o 
 -11   4  17      103.16      101.23     13.86 o 
 -10   4  17        0.57        0.95      4.04 o 
  -9   4  17      175.00      160.13     13.70 o 
  -8   4  17       16.06       14.01      2.11 o 
  -7   4  17      441.04      445.41      9.20 o 
  -6   4  17       73.13       85.34      3.80 o 
  -5   4  17       68.73       75.70      5.00 o 
  -4   4  17      249.27      259.33      4.98 o 
  -3   4  17       32.14       39.72      2.17 o 
  -2   4  17      221.67      216.96      5.63 o 
  -1   4  17      135.72      144.24      5.18 o 
   0   4  17        0.41        1.50      1.59 o 
   1   4  17       51.27       32.54      2.08 o 
   2   4  17      963.73      878.60     11.30 o 
   3   4  17      610.50      518.18      8.24 o 
   4   4  17       12.73       13.99      2.19 o 
   5   4  17        0.48        0.86      1.21 o 
   6   4  17      101.86       95.35      4.82 o 
   7   4  17       26.77       24.34      2.99 o 
   8   4  17       55.56       60.76      4.41 o 
   9   4  17        7.98        8.55      2.41 o 
  10   4  17      382.63      437.00     12.78 o 
 -12   5  17        0.14        5.80      5.76 o 
 -11   5  17        0.14        0.87      4.63 o 
 -10   5  17        4.45       -0.15      4.62 o 
  -9   5  17       38.83       36.35      4.43 o 
  -8   5  17       18.48       19.66      3.68 o 
  -7   5  17      121.36      141.96      5.78 o 
  -6   5  17       69.77       64.26      4.53 o 
  -5   5  17       11.01        8.32      1.63 o 
  -4   5  17        5.41        4.48      2.81 o 
  -3   5  17        0.96        1.23      1.32 o 
  -2   5  17       61.74       52.25      2.32 o 
  -1   5  17     1286.62     1273.39     15.44 o 
   0   5  17       16.89       13.44      1.64 o 
   1   5  17       29.39       26.69      2.33 o 
   2   5  17      160.83      160.15      4.02 o 
   3   5  17       62.78       70.71      3.37 o 
   4   5  17        4.86        6.29      1.88 o 
   5   5  17       38.16       35.83      3.03 o 
   6   5  17       11.06       11.28      3.32 o 
   7   5  17      267.40      285.90     13.07 o 
   8   5  17        2.23        1.31      1.97 o 
   9   5  17       22.13       24.65      3.29 o 
  10   5  17        7.41        4.68      2.43 o 
 -11   6  17        0.94       16.47      5.96 o 
 -10   6  17       46.07       43.18      5.16 o 
  -9   6  17        1.13        3.72      2.64 o 
  -8   6  17       37.08       35.84      7.02 o 
  -7   6  17       11.82       11.45      3.00 o 
  -6   6  17       14.21       18.53      2.84 o 
  -5   6  17        9.50       10.49      2.21 o 
  -4   6  17      141.26      142.35      5.63 o 
  -3   6  17       10.76        6.47      1.61 o 
  -2   6  17        1.19        0.83      1.93 o 
  -1   6  17       24.03       21.50      2.59 o 
   0   6  17      506.90      506.71      8.39 o 
   1   6  17       15.54       13.17      1.79 o 
   2   6  17       57.06       44.13      5.35 o 
   3   6  17       10.56       13.06      2.39 o 
   4   6  17        1.31        0.49      1.68 o 
   5   6  17       64.29       75.21      5.28 o 
   6   6  17        9.51        9.63      4.64 o 
   7   6  17       29.36       34.63      8.07 o 
   8   6  17       13.16        8.37      3.19 o 
   9   6  17        2.26        5.20      3.18 o 
 -10   7  17       22.96       27.99      4.58 o 
  -9   7  17       13.07        8.89      3.49 o 
  -8   7  17       99.88      121.48      7.69 o 
  -7   7  17        2.55        5.65      2.65 o 
  -6   7  17        7.00        4.99      2.21 o 
  -5   7  17      141.34      146.59      9.54 o 
  -4   7  17        0.00        1.32      1.95 o 
  -3   7  17       79.65       73.20      5.30 o 
  -2   7  17       23.77       19.26      3.79 o 
  -1   7  17       83.82       96.58      4.85 o 
   0   7  17      130.17      144.91      8.09 o 
   1   7  17        0.47        1.34      1.53 o 
   2   7  17       23.13       21.61      3.32 o 
   3   7  17        1.78        1.00      2.22 o 
   4   7  17        0.38        1.43      1.89 o 
   5   7  17        9.43       13.47      3.52 o 
   6   7  17        2.73        0.87      2.68 o 
   7   7  17        3.87       -0.55      3.86 o 
   8   7  17        1.37        0.19      3.23 o 
  -9   8  17       13.41        3.28      3.85 o 
  -8   8  17       14.87       15.15      3.83 o 
  -7   8  17      100.67      105.02      6.35 o 
  -6   8  17       27.03       20.41      3.93 o 
  -5   8  17        3.55        7.64      3.11 o 
  -4   8  17       15.63       14.59      3.15 o 
  -3   8  17        2.48        3.86      2.26 o 
  -2   8  17        0.04        1.22      1.97 o 
  -1   8  17       14.47       13.00      5.58 o 
   0   8  17       13.20       10.42      3.28 o 
   1   8  17        0.17        5.35      2.96 o 
   2   8  17       42.43       42.03      5.90 o 
   3   8  17       60.58       59.71      6.90 o 
   4   8  17       40.36       38.75      5.93 o 
   5   8  17       43.80       39.48      5.15 o 
   6   8  17       38.00       32.73      5.13 o 
   7   8  17       25.59       20.52      4.63 o 
  -7   9  17       76.14       82.15      7.25 o 
  -6   9  17        9.72        7.23      3.24 o 
  -5   9  17       22.13       21.04      4.17 o 
  -4   9  17        5.26        6.49      2.85 o 
  -3   9  17       30.88       27.14      4.41 o 
  -2   9  17        1.12        3.56      4.33 o 
  -1   9  17       45.65       54.92     10.14 o 
   0   9  17       16.41       19.36      6.66 o 
   1   9  17        6.75       -3.23      3.32 o 
   2   9  17        0.28        1.73      3.30 o 
   3   9  17       61.83       48.78      6.70 o 
   4   9  17       12.08       11.69      4.16 o 
   5   9  17       25.23       39.65      9.59 o 
  -5  10  17       21.50       29.68      6.12 o 
  -4  10  17      176.03      200.67     11.74 o 
  -3  10  17       56.25       79.16     12.68 o 
  -2  10  17        7.72        9.30      5.90 o 
  -1  10  17       19.22       18.96      7.08 o 
   0  10  17        2.69        1.66      4.48 o 
   1  10  17        0.64        5.49      4.93 o 
   2  10  17        3.00        7.15      5.38 o 
   3  10  17        1.04        1.48      4.94 o 
 -13   0  18       69.98       77.23     21.93 o 
 -12   0  18      199.29      196.50      9.36 o 
 -11   0  18       96.84       98.80      6.84 o 
 -10   0  18        5.70        3.68      2.26 o 
  -9   0  18      469.59      464.21     12.61 o 
  -8   0  18      300.94      297.78      9.37 o 
  -7   0  18       50.04       38.70      6.21 o 
  -6   0  18       99.00      110.14      6.91 o 
  -5   0  18       83.36       81.89      3.12 o 
  -4   0  18      709.39      753.83     11.03 o 
  -3   0  18      122.30      117.80      4.27 o 
  -2   0  18        1.62        2.11      0.77 o 
  -1   0  18      128.72      133.66      3.93 o 
   0   0  18     1706.03     1759.96     14.13 o 
   1   0  18      621.68      621.53      7.37 o 
   2   0  18      208.96      192.53      4.42 o 
   3   0  18      798.51      757.94      9.66 o 
   4   0  18      859.39      876.79     10.79 o 
   5   0  18      350.55      377.09      6.82 o 
   6   0  18      104.62      105.87      6.35 o 
   7   0  18       27.26       27.30      3.32 o 
   8   0  18       41.08       44.79      5.28 o 
   9   0  18      402.36      448.40     13.97 o 
  10   0  18       34.83       40.59      5.60 o 
  11   0  18        5.30       21.17      8.22 o 
 -13   1  18       71.39       72.33      5.46 o 
 -12   1  18       31.31       31.41      3.39 o 
 -11   1  18       34.90       32.80      3.22 o 
 -10   1  18       45.97       47.42      4.19 o 
  -9   1  18       84.40       79.11      3.94 o 
  -8   1  18       38.13       36.67      2.84 o 
  -7   1  18        1.35        3.86      1.54 o 
  -6   1  18        0.01        2.07      0.81 o 
  -5   1  18        0.00        1.50      0.66 o 
  -4   1  18      112.28      105.49      2.19 o 
  -3   1  18      205.44      219.32      3.30 o 
  -2   1  18      624.51      593.61      5.52 o 
  -1   1  18      255.69      269.76      4.22 o 
   0   1  18       31.50       33.96      1.58 o 
   1   1  18       53.15       61.08      1.65 o 
   2   1  18        3.84        1.33      0.68 o 
   3   1  18      680.05      623.08      5.94 o 
   4   1  18      278.07      293.32      4.69 o 
   5   1  18      364.26      356.05      5.33 o 
   6   1  18       68.04       61.87      2.55 o 
   7   1  18        0.91       -0.66      1.50 o 
   8   1  18       47.08       46.78      4.50 o 
   9   1  18        1.02        3.05      2.02 o 
  10   1  18        0.30        1.47      3.06 o 
  11   1  18        9.39        4.52      3.07 o 
 -13   2  18       47.50       53.75      4.81 o 
 -12   2  18       26.54       20.20      3.13 o 
 -11   2  18       44.91       44.22      4.06 o 
 -10   2  18        0.09        0.13      1.48 o 
  -9   2  18       79.65       76.48      5.18 o 
  -8   2  18      316.37      324.44      8.67 o 
  -7   2  18        3.42        4.89      1.68 o 
  -6   2  18      111.98      107.90      2.67 o 
  -5   2  18        0.47        0.89      0.77 o 
  -4   2  18       25.91       27.69      1.42 o 
  -3   2  18       59.05       51.95      1.73 o 
  -2   2  18      167.66      165.68      2.96 o 
  -1   2  18       47.90       51.03      2.26 o 
   0   2  18       61.55       62.43      1.96 o 
   1   2  18      213.90      206.46      3.20 o 
   2   2  18       29.80       34.36      1.84 o 
   3   2  18      311.18      262.46      4.77 o 
   4   2  18      208.80      190.98      4.42 o 
   5   2  18      128.22      115.73      3.67 o 
   6   2  18       10.65       11.74      1.72 o 
   7   2  18        1.14        0.16      1.47 o 
   8   2  18       30.12       27.46      3.39 o 
   9   2  18        3.39        4.89      3.35 o 
  10   2  18        0.04       -0.34      2.00 o 
  11   2  18        0.04       -2.68      4.44 o 
 -12   3  18       21.71       25.73      5.10 o 
 -11   3  18        6.77        7.24      2.97 o 
 -10   3  18        0.13        0.75      1.94 o 
  -9   3  18        0.18        1.81      1.78 o 
  -8   3  18        3.30        2.16      1.66 o 
  -7   3  18      327.38      328.39      8.26 o 
  -6   3  18       65.56       53.28      3.32 o 
  -5   3  18       14.97       17.79      1.63 o 
  -4   3  18      128.69      142.06      3.26 o 
  -3   3  18       63.39       65.07      3.23 o 
  -2   3  18      266.40      241.81      4.04 o 
  -1   3  18      313.84      339.23      5.11 o 
   0   3  18      228.03      243.56      6.87 o 
   1   3  18       33.30       23.69      2.06 o 
   2   3  18       66.15       62.11      2.37 o 
   3   3  18       37.88       46.43      2.76 o 
   4   3  18       28.15       31.36      2.47 o 
   5   3  18        1.54        3.32      1.24 o 
   6   3  18      101.18      110.97      3.94 o 
   7   3  18       50.63       52.41      3.71 o 
   8   3  18       28.71       34.97      5.03 o 
   9   3  18        6.46        9.73      7.18 o 
  10   3  18        6.54        0.25      3.09 o 
 -12   4  18        4.68        5.77      5.90 o 
 -11   4  18        0.96        2.97      4.35 o 
 -10   4  18       14.25        1.98      4.44 o 
  -9   4  18        6.56       -1.42      2.95 o 
  -8   4  18      159.20      160.67      7.22 o 
  -7   4  18      347.61      347.47      7.47 o 
  -6   4  18       69.65       75.86      3.69 o 
  -5   4  18       56.41       64.95      7.36 o 
  -4   4  18        4.76        2.73      0.95 o 
  -3   4  18      147.34      132.21      6.23 o 
  -2   4  18      157.59      168.41      4.14 o 
  -1   4  18        1.29        0.92      1.95 o 
   0   4  18        0.13       -0.46      0.69 o 
   1   4  18        4.43        4.59      1.35 o 
   2   4  18        0.34        1.52      0.89 o 
   3   4  18       13.74        9.77      2.69 o 
   4   4  18        5.66        9.60      1.70 o 
   5   4  18       43.60       46.72      3.30 o 
   6   4  18       19.99       23.42      2.99 o 
   7   4  18       24.11       19.61      2.94 o 
   8   4  18       24.08       20.77      2.98 o 
   9   4  18       99.79      106.60      5.40 o 
  10   4  18       44.49       42.69      5.18 o 
 -11   5  18        0.72        1.76      4.72 o 
 -10   5  18       21.24       19.64      6.93 o 
  -9   5  18        7.07        3.48      2.60 o 
  -8   5  18      103.67      120.57      9.30 o 
  -7   5  18        9.60        8.87      2.32 o 
  -6   5  18        2.56        3.22      1.66 o 
  -5   5  18       55.17       62.19      4.12 o 
  -4   5  18       43.47       49.36      3.35 o 
  -3   5  18      139.47      149.32      4.73 o 
  -2   5  18       62.63       65.97      5.36 o 
  -1   5  18       23.84       18.05      2.80 o 
   0   5  18        5.40        6.53      1.88 o 
   1   5  18        8.82        6.29      1.49 o 
   2   5  18       65.99       63.54      2.85 o 
   3   5  18        3.58        5.20      1.41 o 
   4   5  18      113.55      122.08      5.41 o 
   5   5  18       26.11       30.20      2.88 o 
   6   5  18       25.96       24.70      3.23 o 
   7   5  18       98.90       99.43      5.37 o 
   8   5  18       11.42       10.74      2.79 o 
   9   5  18       66.92       65.89      5.71 o 
 -11   6  18        1.56        6.18      5.52 o 
 -10   6  18       88.39       92.52      6.55 o 
  -9   6  18        0.76        1.68      2.62 o 
  -8   6  18      201.55      243.79      9.70 o 
  -7   6  18        5.73        4.08      2.59 o 
  -6   6  18        3.34        5.34      1.95 o 
  -5   6  18        0.01       -0.42      1.44 o 
  -4   6  18       47.58       54.36      3.67 o 
  -3   6  18        4.98        4.97      1.50 o 
  -2   6  18      127.06      136.09      5.36 o 
  -1   6  18       97.97       94.58      4.64 o 
   0   6  18      463.52      479.83      8.43 o 
   1   6  18       30.62       36.23      2.85 o 
   2   6  18        0.09        1.45      1.27 o 
   3   6  18        8.81        9.62      1.90 o 
   4   6  18        3.20        3.28      2.02 o 
   5   6  18       41.76       45.43      4.31 o 
   6   6  18       13.85       10.48      4.11 o 
   7   6  18        0.57       -2.36      2.51 o 
   8   6  18       25.46       28.74      4.45 o 
   9   6  18        9.79       11.02      2.98 o 
 -10   7  18       24.87       24.09      4.38 o 
  -9   7  18        0.01        3.93      3.07 o 
  -8   7  18        1.39        1.96      2.64 o 
  -7   7  18       99.28      107.36      8.27 o 
  -6   7  18       62.07       58.52      5.17 o 
  -5   7  18        0.59        1.47      1.78 o 
  -4   7  18       12.46       11.78      2.92 o 
  -3   7  18       20.01       19.05      3.73 o 
  -2   7  18        0.84        3.12      1.75 o 
  -1   7  18        7.19        6.20      1.90 o 
   0   7  18       30.28       28.98      2.68 o 
   1   7  18       31.77       26.01      3.36 o 
   2   7  18        0.78        0.48      1.86 o 
   3   7  18      205.41      219.05     10.50 o 
   4   7  18       62.80       71.53      5.37 o 
   5   7  18      177.93      177.20      8.64 o 
   6   7  18       22.56       18.75      4.23 o 
   7   7  18        0.78       -0.38      2.59 o 
   8   7  18        0.33        3.93      2.92 o 
  -9   8  18        2.48        5.52      3.29 o 
  -8   8  18      222.21      238.30     10.48 o 
  -7   8  18        0.09        1.26      2.63 o 
  -6   8  18        1.40        3.42      2.62 o 
  -5   8  18       50.77       56.33      9.66 o 
  -4   8  18       11.89        8.29      2.85 o 
  -3   8  18       16.79       13.70      3.19 o 
  -2   8  18       22.15       15.72      3.29 o 
  -1   8  18       16.57       10.22      5.14 o 
   0   8  18      292.45      323.74     12.65 o 
   1   8  18       10.47       15.80      2.97 o 
   2   8  18      252.44      245.14     15.98 o 
   3   8  18       23.29       32.36      7.73 o 
   4   8  18       82.57       89.44      8.64 o 
   5   8  18       95.09       98.86      7.28 o 
   6   8  18       98.29      108.18     16.07 o 
  -7   9  18        2.65        3.04      3.98 o 
  -6   9  18        0.79        1.08      2.63 o 
  -5   9  18        6.26        7.11      4.07 o 
  -4   9  18        0.15        3.50      2.63 o 
  -3   9  18       62.04       69.30     13.77 o 
  -2   9  18        2.63       -1.29      3.55 o 
  -1   9  18        2.60        2.73      4.50 o 
   0   9  18       14.57        6.52      4.82 o 
   1   9  18      120.70      112.97     12.64 o 
   2   9  18       80.12       83.60      8.81 o 
   3   9  18       25.63       24.90      6.60 o 
   4   9  18       12.07        3.14      3.71 o 
   5   9  18        0.38       -1.07      4.15 o 
  -4  10  18       56.08       68.05      6.98 o 
  -3  10  18        0.38        0.13      2.54 o 
  -2  10  18        1.90        0.83      4.41 o 
  -1  10  18       27.17       37.90      9.56 o 
   0  10  18        6.07        0.07      4.46 o 
   1  10  18       23.29       26.15      8.12 o 
   2  10  18      181.51      191.14     16.61 o 
 -13   1  19       22.31       20.56      3.37 o 
 -12   1  19       27.19       24.70      3.09 o 
 -11   1  19        3.16        4.02      1.83 o 
 -10   1  19        1.78        0.33      1.45 o 
  -9   1  19      156.37      160.38      5.34 o 
  -8   1  19       88.70       75.99      3.65 o 
  -7   1  19      167.71      165.86      4.75 o 
  -6   1  19      323.46      312.61      5.25 o 
  -5   1  19        4.89        5.43      0.88 o 
  -4   1  19       54.18       55.16      1.94 o 
  -3   1  19       33.93       30.45      1.56 o 
  -2   1  19       94.16       92.39      2.66 o 
  -1   1  19        0.64        2.25      0.68 o 
   0   1  19      418.38      427.90      4.62 o 
   1   1  19       13.54       12.98      0.97 o 
   2   1  19       49.35       48.59      2.08 o 
   3   1  19       32.80       24.12      1.43 o 
   4   1  19        6.60        9.56      1.23 o 
   5   1  19      114.27      106.54      3.07 o 
   6   1  19       15.96       17.19      2.37 o 
   7   1  19       14.37       11.07      1.89 o 
   8   1  19        8.17        8.31      2.33 o 
   9   1  19        5.26        3.95      3.43 o 
  10   1  19       31.53       39.71      5.00 o 
 -13   2  19       18.73       14.98      3.20 o 
 -12   2  19       86.94       86.00      5.43 o 
 -11   2  19       40.09       42.76      4.76 o 
 -10   2  19       21.68       24.27      3.75 o 
  -9   2  19       88.28       88.80      4.13 o 
  -8   2  19       35.60       41.61      3.02 o 
  -7   2  19        0.96        0.53      0.99 o 
  -6   2  19       39.10       37.59      1.93 o 
  -5   2  19        5.52        4.42      0.94 o 
  -4   2  19       24.30       28.28      1.47 o 
  -3   2  19     1454.53     1475.48     10.00 o 
  -2   2  19       19.60       28.01      1.56 o 
  -1   2  19      171.39      170.15      3.66 o 
   0   2  19      113.73      103.47      2.36 o 
   1   2  19       52.30       45.93      1.73 o 
   2   2  19       12.19       10.56      1.47 o 
   3   2  19       58.68       58.78      2.55 o 
   4   2  19       16.33       16.41      1.81 o 
   5   2  19      281.04      274.30      5.59 o 
   6   2  19        3.87        3.34      1.29 o 
   7   2  19      281.91      283.22      6.72 o 
   8   2  19       51.61       59.20      4.70 o 
   9   2  19       62.78       69.16      5.44 o 
  10   2  19        7.71        6.76      3.53 o 
 -12   3  19       40.71       41.82      8.81 o 
 -11   3  19       11.31        9.84      3.00 o 
 -10   3  19        5.16        6.86      2.57 o 
  -9   3  19       41.42       42.37      4.07 o 
  -8   3  19      201.33      188.18      7.26 o 
  -7   3  19      179.38      182.99      4.89 o 
  -6   3  19      166.65      153.89      4.01 o 
  -5   3  19        2.03        2.78      2.07 o 
  -4   3  19       35.47       40.39      2.39 o 
  -3   3  19      540.33      525.95      6.49 o 
  -2   3  19      288.67      281.27      4.48 o 
  -1   3  19      361.12      353.60      5.24 o 
   0   3  19       54.30       49.47      2.42 o 
   1   3  19      129.72      134.29      3.27 o 
   2   3  19       22.41       12.95      1.93 o 
   3   3  19       28.35       21.91      2.63 o 
   4   3  19       11.51       10.93      1.67 o 
   5   3  19      144.12      140.90      4.20 o 
   6   3  19        2.63        3.32      1.41 o 
   7   3  19        7.21        5.44      1.94 o 
   8   3  19        1.58        0.80      1.73 o 
   9   3  19       44.30       60.91      6.54 o 
  10   3  19       97.81      107.46      7.20 o 
 -12   4  19       67.49       70.11     13.06 o 
 -11   4  19        2.03       -0.58      4.11 o 
 -10   4  19        8.92       12.44      6.22 o 
  -9   4  19        9.49        6.13      5.23 o 
  -8   4  19       84.52       95.05     11.70 o 
  -7   4  19        6.76        7.94      2.18 o 
  -6   4  19      170.14      161.99      5.09 o 
  -5   4  19       69.73       72.92      5.20 o 
  -4   4  19       54.15       53.01      3.19 o 
  -3   4  19      350.19      340.47      7.00 o 
  -2   4  19      274.32      254.14      5.93 o 
  -1   4  19      127.38      134.97      3.74 o 
   0   4  19       10.33       12.43      2.18 o 
   1   4  19      472.62      458.53      8.76 o 
   2   4  19      175.66      160.75      4.17 o 
   3   4  19      610.75      601.25      9.41 o 
   4   4  19       51.90       64.81      4.13 o 
   5   4  19      154.16      167.60      5.25 o 
   6   4  19       22.24       21.92      3.55 o 
   7   4  19        2.97        4.92      2.06 o 
   8   4  19        5.43        3.09      2.08 o 
   9   4  19       20.65       21.96      3.21 o 
  10   4  19        4.12        3.43      2.89 o 
 -11   5  19        0.74        2.11      4.94 o 
 -10   5  19       55.89       58.50     11.12 o 
  -9   5  19      166.15      166.01      7.60 o 
  -8   5  19       19.03       14.99      4.08 o 
  -7   5  19        5.98        4.54      2.00 o 
  -6   5  19      193.02      202.19      7.27 o 
  -5   5  19       18.23       21.36      3.08 o 
  -4   5  19        7.62       10.55      1.80 o 
  -3   5  19       17.50       14.69      2.00 o 
  -2   5  19      280.29      280.35      6.56 o 
  -1   5  19       32.15       28.40      2.46 o 
   0   5  19       13.89       11.95      1.71 o 
   1   5  19        4.49        3.74      1.63 o 
   2   5  19      110.70      111.50      5.41 o 
   3   5  19       68.69       64.81      3.62 o 
   4   5  19       20.82       17.84      2.31 o 
   5   5  19      117.17      122.07      4.71 o 
   6   5  19       45.99       45.87      4.08 o 
   7   5  19       17.35       17.58      4.19 o 
   8   5  19       14.37       19.59      2.97 o 
   9   5  19       14.78       17.48      3.02 o 
 -11   6  19        6.75        5.23      6.82 o 
 -10   6  19       10.42        2.66      4.99 o 
  -9   6  19       26.13       30.01      5.57 o 
  -8   6  19       75.98       76.77      6.09 o 
  -7   6  19      175.59      173.70      7.77 o 
  -6   6  19       46.25       50.10      4.38 o 
  -5   6  19       26.89       21.97      3.01 o 
  -4   6  19       24.83       28.45      3.43 o 
  -3   6  19      294.63      316.35      8.39 o 
  -2   6  19        8.03        6.67      1.90 o 
  -1   6  19       51.20       55.93      3.23 o 
   0   6  19       30.94       30.50      4.23 o 
   1   6  19        0.05       -1.08      1.08 o 
   2   6  19       17.52       21.21      2.65 o 
   3   6  19       36.58       33.80      3.01 o 
   4   6  19      143.00      140.76      5.49 o 
   5   6  19       24.07       24.19      2.84 o 
   6   6  19       15.65       16.56      2.90 o 
   7   6  19        1.02        3.05      2.18 o 
   8   6  19       21.70       19.60      3.24 o 
 -10   7  19       28.13       34.36      5.01 o 
  -9   7  19        4.32        0.25      2.66 o 
  -8   7  19       20.41       22.11      4.19 o 
  -7   7  19       43.26       44.20      4.43 o 
  -6   7  19       20.42       21.65      3.33 o 
  -5   7  19      117.69      106.67     10.30 o 
  -4   7  19       34.71       37.08      4.76 o 
  -3   7  19      152.38      154.84      7.46 o 
  -2   7  19      231.85      254.44      7.84 o 
  -1   7  19       30.16       29.74      3.51 o 
   0   7  19        1.41        1.05      1.76 o 
   1   7  19       38.86       34.92      3.28 o 
   2   7  19       15.08       18.74      3.13 o 
   3   7  19      116.51      127.19      8.40 o 
   4   7  19      113.08      131.43      8.95 o 
   5   7  19       53.93       55.59      6.04 o 
   6   7  19        0.47        1.20      4.03 o 
   7   7  19        0.58       -1.21      2.86 o 
  -8   8  19       23.94       21.24      6.01 o 
  -7   8  19        0.57        0.94      4.81 o 
  -6   8  19        0.80        0.46      2.45 o 
  -5   8  19       36.30       43.18      5.16 o 
  -4   8  19       12.32       10.35      3.22 o 
  -3   8  19        7.52        5.99      2.56 o 
  -2   8  19       25.72       25.06      4.02 o 
  -1   8  19        5.22        5.15      2.58 o 
   0   8  19        3.60        3.99      2.74 o 
   1   8  19        6.71        9.31      2.51 o 
   2   8  19       78.60       78.45      8.10 o 
   3   8  19       62.12       68.57      7.72 o 
   4   8  19       15.17       12.80      4.34 o 
   5   8  19        0.40       -0.27      2.65 o 
   6   8  19        6.31        4.27      3.32 o 
  -7   9  19        0.16        4.49      3.12 o 
  -6   9  19       40.48       41.75      5.53 o 
  -5   9  19       29.86       31.45      7.19 o 
  -4   9  19        1.01        1.52      2.46 o 
  -3   9  19       12.52       15.07      3.66 o 
  -2   9  19        2.27        1.80      2.37 o 
  -1   9  19       21.57       20.69      6.79 o 
   0   9  19        1.04        3.86      4.86 o 
   1   9  19       10.44        6.71      3.48 o 
   2   9  19        5.08        3.51      3.20 o 
   3   9  19        2.01        2.02      3.25 o 
   4   9  19       59.05       55.97      7.55 o 
  -3  10  19      105.45      116.61      9.20 o 
  -2  10  19        9.11       14.16      6.64 o 
  -1  10  19       27.26       35.89      8.88 o 
   0  10  19        0.14        2.34      5.45 o 
   1  10  19        9.20        2.26      4.98 o 
 -13   0  20        0.65        3.04      2.96 o 
 -12   0  20        3.51        6.81      3.09 o 
 -11   0  20      124.10      131.67     15.76 o 
 -10   0  20       34.36       32.66      5.78 o 
  -9   0  20       76.21       69.72      5.42 o 
  -8   0  20      185.19      196.98     11.96 o 
  -7   0  20       69.03       73.79      4.99 o 
  -6   0  20      217.57      217.01      6.50 o 
  -5   0  20      141.09      137.78      6.72 o 
  -4   0  20      182.85      184.79      4.84 o 
  -3   0  20      149.68      152.25      6.55 o 
  -2   0  20        6.09        9.21      1.69 o 
  -1   0  20        8.97       10.63      1.23 o 
   0   0  20      146.59      142.68      3.38 o 
   1   0  20       12.91       11.06      1.50 o 
   2   0  20       10.96       12.10      1.58 o 
   3   0  20      126.35      117.48      4.52 o 
   4   0  20     1237.34     1225.70     13.72 o 
   5   0  20      142.79      138.22      4.29 o 
   6   0  20       36.56       34.36      3.56 o 
   7   0  20       86.87       93.16      5.22 o 
   8   0  20       67.79       64.55      6.23 o 
   9   0  20      145.75      158.29     17.96 o 
  10   0  20       11.59       13.17      6.45 o 
 -13   1  20        6.03        2.42      2.30 o 
 -12   1  20       26.41       26.24      3.26 o 
 -11   1  20      110.43      117.93      5.31 o 
 -10   1  20       58.08       58.68      4.03 o 
  -9   1  20       10.82        6.76      1.72 o 
  -8   1  20       94.87       87.08      3.96 o 
  -7   1  20       47.68       49.49      4.13 o 
  -6   1  20       19.90       14.11      1.56 o 
  -5   1  20        0.01        0.61      0.67 o 
  -4   1  20       23.16       22.00      1.29 o 
  -3   1  20        4.88        5.71      0.82 o 
  -2   1  20      252.91      254.47      3.64 o 
  -1   1  20        7.02        6.43      1.19 o 
   0   1  20       24.12       25.31      1.42 o 
   1   1  20       18.31       10.98      1.14 o 
   2   1  20      501.87      462.50      5.03 o 
   3   1  20       87.11       82.51      2.27 o 
   4   1  20      730.19      716.19      7.73 o 
   5   1  20      111.22      106.64      3.38 o 
   6   1  20       19.94       18.41      1.97 o 
   7   1  20        0.37       -0.32      1.97 o 
   8   1  20       28.71       27.24      2.90 o 
   9   1  20       77.89       75.83      7.35 o 
  10   1  20        0.04        2.60      4.00 o 
 -12   2  20        0.62        0.55      2.02 o 
 -11   2  20        3.81        3.74      1.89 o 
 -10   2  20       11.79       11.16      2.14 o 
  -9   2  20       88.50       90.36      4.27 o 
  -8   2  20       31.62       28.34      2.67 o 
  -7   2  20       42.94       32.73      2.63 o 
  -6   2  20      115.47      110.10      2.62 o 
  -5   2  20       22.80       20.45      1.39 o 
  -4   2  20      159.09      171.41      4.02 o 
  -3   2  20       48.72       55.02      2.35 o 
  -2   2  20       17.64       18.77      1.27 o 
  -1   2  20       43.03       43.34      1.86 o 
   0   2  20       39.88       41.70      1.79 o 
   1   2  20      412.39      375.51      4.62 o 
   2   2  20       28.44       35.78      2.73 o 
   3   2  20       42.29       38.23      2.25 o 
   4   2  20      273.95      269.35      5.47 o 
   5   2  20      104.48       93.14      3.57 o 
   6   2  20       32.95       30.32      2.50 o 
   7   2  20        3.15        3.55      2.20 o 
   8   2  20       30.00       26.30      3.51 o 
   9   2  20        1.16       -0.02      4.67 o 
  10   2  20        7.47       33.14      6.24 o 
 -12   3  20       15.31       13.26      3.61 o 
 -11   3  20        0.14        0.65      2.32 o 
 -10   3  20        8.96       10.78      3.15 o 
  -9   3  20       63.99       66.64      4.69 o 
  -8   3  20        0.10        0.30      1.59 o 
  -7   3  20       13.01       12.36      1.87 o 
  -6   3  20       65.79       60.90      3.35 o 
  -5   3  20        1.88        0.68      0.85 o 
  -4   3  20        0.31        0.32      0.92 o 
  -3   3  20      451.85      457.73      6.13 o 
  -2   3  20      783.60      730.90      7.07 o 
  -1   3  20       29.18       35.43      2.06 o 
   0   3  20       27.07       23.15      2.25 o 
   1   3  20        6.27        4.97      1.07 o 
   2   3  20      198.89      189.68      5.30 o 
   3   3  20       68.80       61.95      3.21 o 
   4   3  20        2.65        2.96      1.30 o 
   5   3  20       50.80       50.99      3.14 o 
   6   3  20       12.36       10.84      1.79 o 
   7   3  20        0.17        0.56      1.63 o 
   8   3  20        1.28        3.39      2.02 o 
   9   3  20       40.33       46.07      6.50 o 
  10   3  20       14.99        9.88      3.86 o 
 -12   4  20       10.34       17.76      7.65 o 
 -11   4  20       69.35       72.76     12.21 o 
 -10   4  20      153.67      160.10     15.14 o 
  -9   4  20      211.43      220.11     16.73 o 
  -8   4  20        3.11        2.84      1.83 o 
  -7   4  20      367.01      399.10     12.60 o 
  -6   4  20      263.28      255.24      6.48 o 
  -5   4  20       29.85       24.65      2.48 o 
  -4   4  20       22.00       24.96      2.62 o 
  -3   4  20        4.90        6.27      1.48 o 
  -2   4  20        0.03        0.37      0.85 o 
  -1   4  20      115.21      116.70      4.66 o 
   0   4  20       94.33       93.35      2.83 o 
   1   4  20        3.71        5.91      1.61 o 
   2   4  20       25.45       18.59      1.92 o 
   3   4  20       29.90       29.24      2.65 o 
   4   4  20       12.16       13.73      2.64 o 
   5   4  20       27.47       24.88      3.11 o 
   6   4  20       67.75       67.75      4.44 o 
   7   4  20      246.24      261.92      7.48 o 
   8   4  20      162.61      179.91      6.98 o 
   9   4  20       61.24       64.52      4.72 o 
 -11   5  20        0.49       -3.70      3.70 o 
 -10   5  20        3.11        5.68      4.92 o 
  -9   5  20      155.87      164.87     10.85 o 
  -8   5  20       35.98       46.37      5.03 o 
  -7   5  20        0.98       -0.84      1.64 o 
  -6   5  20       38.51       42.20      3.45 o 
  -5   5  20        4.22        3.68      1.56 o 
  -4   5  20      104.58      106.31      4.61 o 
  -3   5  20       25.13       25.83      2.65 o 
  -2   5  20       12.86       14.27      2.04 o 
  -1   5  20      309.03      333.24      6.96 o 
   0   5  20       13.23        9.59      1.74 o 
   1   5  20        1.27        1.06      1.66 o 
   2   5  20        7.66        8.20      2.17 o 
   3   5  20        0.12        2.30      1.38 o 
   4   5  20        0.07        0.42      1.44 o 
   5   5  20       42.36       44.68      3.57 o 
   6   5  20        2.21       -0.94      1.79 o 
   7   5  20        9.97        6.54      2.27 o 
   8   5  20       29.60       37.92      3.89 o 
   9   5  20       31.71       26.67      3.53 o 
 -10   6  20       34.05       48.32     10.39 o 
  -9   6  20        2.75        4.11      2.91 o 
  -8   6  20        8.76        9.34      3.26 o 
  -7   6  20       53.51       44.83      4.30 o 
  -6   6  20        1.35        0.22      1.83 o 
  -5   6  20        5.36        7.30      2.18 o 
  -4   6  20       63.01       65.85      4.21 o 
  -3   6  20       32.35       31.49      3.35 o 
  -2   6  20        6.19        6.62      2.00 o 
  -1   6  20       48.10       44.83      4.83 o 
   0   6  20      155.75      142.31      4.79 o 
   1   6  20        4.44        4.99      1.62 o 
   2   6  20       29.27       27.78      2.84 o 
   3   6  20       21.83       23.08      2.65 o 
   4   6  20      152.01      162.97      5.86 o 
   5   6  20       30.24       30.34      3.89 o 
   6   6  20       14.63       11.66      2.85 o 
   7   6  20       18.50       18.32      4.52 o 
   8   6  20       44.18       40.50      4.16 o 
  -9   7  20        1.65        1.58      3.05 o 
  -8   7  20        1.65       -0.84      2.51 o 
  -7   7  20        2.69        4.40      2.33 o 
  -6   7  20       52.53       52.89      4.80 o 
  -5   7  20       40.77       33.56      4.46 o 
  -4   7  20       36.23       39.03      4.72 o 
  -3   7  20        0.02        1.85      2.00 o 
  -2   7  20        3.89        2.78      1.78 o 
  -1   7  20      282.40      289.12     10.04 o 
   0   7  20       19.36       17.56      2.30 o 
   1   7  20       94.29      113.53      5.18 o 
   2   7  20        8.97       11.38      2.17 o 
   3   7  20      192.96      210.67     11.37 o 
   4   7  20       48.36       42.42      4.39 o 
   5   7  20       23.30       22.23      4.43 o 
   6   7  20        4.56        1.35      2.95 o 
   7   7  20        0.25       -0.30      2.97 o 
  -8   8  20        3.79        3.33      2.98 o 
  -7   8  20        0.21        0.23      2.49 o 
  -6   8  20        0.07       -0.43      2.47 o 
  -5   8  20        7.38        3.75      2.76 o 
  -4   8  20        9.04       10.24      3.16 o 
  -3   8  20      112.66      120.93      7.43 o 
  -2   8  20       11.73       13.54      3.22 o 
  -1   8  20        6.37        3.49      2.73 o 
   0   8  20        0.14       -1.20      1.34 o 
   1   8  20        4.33        3.54      2.23 o 
   2   8  20      119.90      124.56      9.20 o 
   3   8  20      170.89      182.68     10.50 o 
   4   8  20      138.42      138.48     10.18 o 
   5   8  20        0.99       -0.07      2.79 o 
   6   8  20       15.16        9.26      3.82 o 
  -6   9  20       10.97        8.97      7.27 o 
  -5   9  20       55.11       50.88      5.90 o 
  -4   9  20       64.44       65.03      6.54 o 
  -3   9  20        2.26        4.32      2.71 o 
  -2   9  20       11.97        8.14      3.18 o 
  -1   9  20       45.68       52.75     10.60 o 
   0   9  20        0.66       -2.20      3.65 o 
   1   9  20       28.99       28.47     11.06 o 
   2   9  20        5.65        3.78      3.38 o 
   3   9  20       12.66        9.80      6.85 o 
   4   9  20       73.38       90.52     13.23 o 
 -12   1  21        3.05        3.44      2.06 o 
 -11   1  21       25.65       25.82      3.07 o 
 -10   1  21        0.24        0.88      1.49 o 
  -9   1  21       40.89       35.07      3.06 o 
  -8   1  21        2.20        0.70      1.26 o 
  -7   1  21       58.64       57.63      3.38 o 
  -6   1  21       22.37       19.18      1.75 o 
  -5   1  21       13.81       15.64      1.55 o 
  -4   1  21      218.99      223.27      3.91 o 
  -3   1  21       28.38       30.42      1.48 o 
  -2   1  21      583.94      602.11      5.98 o 
  -1   1  21      327.52      329.71      4.14 o 
   0   1  21      517.38      497.08      5.25 o 
   1   1  21      491.17      450.26      5.37 o 
   2   1  21        3.73        1.03      0.83 o 
   3   1  21       29.97       27.69      1.60 o 
   4   1  21      354.85      357.32      5.32 o 
   5   1  21        7.94        5.30      1.13 o 
   6   1  21       63.06       65.47      2.83 o 
   7   1  21        7.81        5.27      1.68 o 
   8   1  21        8.67        7.50      2.28 o 
   9   1  21       24.80       24.56      4.28 o 
  10   1  21       21.63       19.80      3.77 o 
 -12   2  21       13.15       10.07      3.20 o 
 -11   2  21       17.39        7.94      2.90 o 
 -10   2  21       70.77       72.97      4.51 o 
  -9   2  21        1.27        1.49      1.51 o 
  -8   2  21       98.86       99.26      4.29 o 
  -7   2  21      216.77      209.53      6.04 o 
  -6   2  21       13.42       11.05      1.33 o 
  -5   2  21        5.19        5.73      1.10 o 
  -4   2  21       45.32       47.96      2.02 o 
  -3   2  21      111.35      117.07      3.77 o 
  -2   2  21      754.63      724.20     11.73 o 
  -1   2  21       73.54       72.84      2.77 o 
   0   2  21      141.55      143.88      2.91 o 
   1   2  21       23.60       16.14      1.26 o 
   2   2  21       29.26       25.68      2.06 o 
   3   2  21      243.84      226.13      4.56 o 
   4   2  21       30.87       28.41      2.33 o 
   5   2  21       15.04       17.06      2.01 o 
   6   2  21       13.55       12.66      1.89 o 
   7   2  21       30.32       30.92      2.89 o 
   8   2  21        0.00       -1.78      1.78 o 
   9   2  21       46.10       57.29      5.68 o 
  10   2  21        5.60       16.81      7.71 o 
 -12   3  21       29.41       22.02      6.89 o 
 -11   3  21        2.13        0.19      2.36 o 
 -10   3  21        0.27        0.39      2.04 o 
  -9   3  21       21.20       23.32      3.26 o 
  -8   3  21       17.12       19.79      2.94 o 
  -7   3  21       43.66       45.72      3.04 o 
  -6   3  21        0.01        1.55      1.07 o 
  -5   3  21       28.20       26.60      2.09 o 
  -4   3  21      436.59      429.99      6.65 o 
  -3   3  21      375.81      390.81      6.53 o 
  -2   3  21       60.33       56.08      2.27 o 
  -1   3  21        5.21        6.99      1.49 o 
   0   3  21       63.32       70.21      2.65 o 
   1   3  21      231.83      202.64      4.08 o 
   2   3  21       22.61       29.85      2.22 o 
   3   3  21      169.08      163.89      4.63 o 
   4   3  21      300.77      275.46      5.85 o 
   5   3  21      130.54      131.36      4.27 o 
   6   3  21        0.45        2.66      1.40 o 
   7   3  21      212.51      248.73     10.18 o 
   8   3  21      106.44      106.08      5.91 o 
   9   3  21      200.88      230.06      9.23 o 
 -11   4  21        6.19        2.79      4.75 o 
 -10   4  21        7.90        6.49      5.26 o 
  -9   4  21      180.90      175.06     15.07 o 
  -8   4  21      334.59      374.07     13.95 o 
  -7   4  21       21.18       28.34      4.22 o 
  -6   4  21       67.06       68.10      5.55 o 
  -5   4  21       24.37       26.51      2.63 o 
  -4   4  21       94.10       81.35      4.25 o 
  -3   4  21        8.34        9.45      2.04 o 
  -2   4  21      532.41      521.15      9.09 o 
  -1   4  21       10.74        7.11      1.36 o 
   0   4  21        0.49        1.80      1.14 o 
   1   4  21       84.99       97.57      7.79 o 
   2   4  21        8.66        2.84      1.25 o 
   3   4  21       23.06       21.09      2.40 o 
   4   4  21       20.13       20.74      2.46 o 
   5   4  21        8.43        5.36      1.72 o 
   6   4  21      270.85      281.77      7.66 o 
   7   4  21       12.76       14.82      3.74 o 
   8   4  21       10.43        7.37      2.53 o 
   9   4  21        3.18        5.85      2.93 o 
 -11   5  21       26.70       32.83      9.20 o 
 -10   5  21      107.89       98.67     14.26 o 
  -9   5  21       34.46       41.77      9.25 o 
  -8   5  21        1.55       -0.40      2.00 o 
  -7   5  21        2.29        1.34      1.91 o 
  -6   5  21       30.65       38.75      3.34 o 
  -5   5  21       69.20       76.52      4.25 o 
  -4   5  21        1.72        2.20      1.42 o 
  -3   5  21      168.23      154.93      5.20 o 
  -2   5  21        0.16       -0.57      1.14 o 
  -1   5  21       16.55       16.74      2.05 o 
   0   5  21        1.73        1.04      1.17 o 
   1   5  21      191.02      169.84      5.33 o 
   2   5  21        0.10        1.87      1.19 o 
   3   5  21        1.24        0.45      2.02 o 
   4   5  21       95.32      105.23      4.66 o 
   5   5  21       96.29       98.97      4.78 o 
   6   5  21        2.07        2.61      1.92 o 
   7   5  21        0.19        1.73      2.00 o 
   8   5  21       43.99       41.82      4.48 o 
 -10   6  21        8.89       14.50      6.98 o 
  -9   6  21       76.58       87.04      6.53 o 
  -8   6  21      111.92      121.18     19.02 o 
  -7   6  21       34.31       38.15      4.09 o 
  -6   6  21       15.34       11.44      2.55 o 
  -5   6  21        8.42        6.89      2.60 o 
  -4   6  21       35.38       35.90      3.26 o 
  -3   6  21       82.65       75.93      4.77 o 
  -2   6  21       23.90       15.12      3.19 o 
  -1   6  21       60.41       59.63      3.54 o 
   0   6  21        8.49       15.22      2.53 o 
   1   6  21        6.23        9.18      1.88 o 
   2   6  21        5.36        5.40      1.74 o 
   3   6  21        0.13       -0.94      1.79 o 
   4   6  21        1.90        2.35      1.72 o 
   5   6  21      142.72      144.96      5.53 o 
   6   6  21       87.74       96.96      5.57 o 
   7   6  21        2.73        3.53      2.53 o 
   8   6  21        0.02       -2.10      2.10 o 
  -9   7  21       37.18       37.43      5.26 o 
  -8   7  21       24.41       23.33      4.35 o 
  -7   7  21       11.38        8.93      2.92 o 
  -6   7  21        5.78        9.63      2.62 o 
  -5   7  21        5.85        4.05      2.55 o 
  -4   7  21        5.82        4.72      2.51 o 
  -3   7  21       33.49       23.74      3.92 o 
  -2   7  21        0.46        1.05      1.79 o 
  -1   7  21       82.05       74.91      4.09 o 
   0   7  21       67.46       73.07      4.23 o 
   1   7  21      164.56      187.55      9.00 o 
   2   7  21      122.34      123.11      5.98 o 
   3   7  21       70.91       87.91      5.95 o 
   4   7  21        2.54        2.56      1.97 o 
   5   7  21        2.45        0.83      2.90 o 
   6   7  21        0.48       -1.62      2.87 o 
   7   7  21        2.90        1.48      3.21 o 
  -8   8  21        4.48        2.09      3.85 o 
  -7   8  21       75.76       78.49      9.29 o 
  -6   8  21       50.02       49.86      5.71 o 
  -5   8  21        4.20        3.93      2.76 o 
  -4   8  21       12.23       10.16      3.20 o 
  -3   8  21       44.82       45.52      8.86 o 
  -2   8  21       55.64       57.61      8.09 o 
  -1   8  21       58.09       64.49      6.21 o 
   0   8  21       84.62       74.31      4.40 o 
   1   8  21        0.06        1.40      1.66 o 
   2   8  21       61.40       60.59      7.41 o 
   3   8  21       52.93       55.24      9.33 o 
   4   8  21        1.78        2.56      2.43 o 
   5   8  21        2.92        6.12      3.45 o 
  -6   9  21       79.07       91.03      7.20 o 
  -5   9  21       70.76       78.97      7.23 o 
  -4   9  21        0.72        1.62      2.52 o 
  -3   9  21       70.83       81.66      6.48 o 
  -2   9  21       17.85       19.86      4.12 o 
  -1   9  21       21.23       24.64      6.81 o 
   0   9  21        8.30       10.74      5.17 o 
   1   9  21       17.50       21.96      4.79 o 
   2   9  21        2.50        4.70      3.40 o 
   3   9  21       13.07        7.70      4.20 o 
 -12   0  22       27.27       24.95      4.61 o 
 -11   0  22      144.62      152.74     10.13 o 
 -10   0  22        7.40        4.15      2.49 o 
  -9   0  22        7.22        4.16      2.42 o 
  -8   0  22        1.25        0.04      1.74 o 
  -7   0  22       38.13       31.82      6.48 o 
  -6   0  22        3.85        3.19      1.78 o 
  -5   0  22      139.56      132.95      4.41 o 
  -4   0  22      120.75      121.97      3.76 o 
  -3   0  22      572.20      569.64      9.31 o 
  -2   0  22      248.43      238.65      6.35 o 
  -1   0  22      414.36      437.56      8.72 o 
   0   0  22        0.04        0.45      0.84 o 
   1   0  22      202.68      179.63      4.47 o 
   2   0  22      245.26      216.65      6.00 o 
   3   0  22       19.93       24.96      2.23 o 
   4   0  22       90.64       86.67      3.58 o 
   5   0  22      266.37      244.30      7.46 o 
   6   0  22        0.64       -1.21      1.54 o 
   7   0  22       36.83       41.01      6.38 o 
   8   0  22       78.68       85.95     10.21 o 
   9   0  22       89.50       94.66      7.10 o 
  10   0  22       28.12       20.30      8.42 o 
 -12   1  22        7.18        6.79      2.37 o 
 -11   1  22        0.89        0.00      1.63 o 
 -10   1  22        1.16        0.32      1.52 o 
  -9   1  22       72.51       77.09      4.29 o 
  -8   1  22       20.70       16.57      2.27 o 
  -7   1  22        2.56        0.57      1.22 o 
  -6   1  22      179.23      165.12      4.34 o 
  -5   1  22       27.57       27.24      1.88 o 
  -4   1  22      154.13      167.09      3.47 o 
  -3   1  22       59.88       62.24      1.91 o 
  -2   1  22       22.43       25.57      1.52 o 
  -1   1  22       51.71       55.60      1.96 o 
   0   1  22      140.07      138.84      5.46 o 
   1   1  22        8.28        5.83      1.02 o 
   2   1  22      125.02      113.46      2.98 o 
   3   1  22       42.15       51.27      2.35 o 
   4   1  22       19.01       15.38      1.56 o 
   5   1  22       15.87       17.08      1.54 o 
   6   1  22       51.67       49.15      2.51 o 
   7   1  22        8.70        5.50      2.62 o 
   8   1  22      170.58      169.22      6.84 o 
   9   1  22        4.30        7.28      3.67 o 
  10   1  22       27.20       34.52     11.81 o 
 -12   2  22        5.75        4.47      2.34 o 
 -11   2  22        1.14       -0.04      1.68 o 
 -10   2  22        1.70        1.67      1.64 o 
  -9   2  22      170.62      166.09      5.53 o 
  -8   2  22        0.19       -1.08      1.08 o 
  -7   2  22        0.93        0.87      1.10 o 
  -6   2  22        1.29        0.73      0.90 o 
  -5   2  22      164.71      167.63      3.41 o 
  -4   2  22       27.56       27.42      1.72 o 
  -3   2  22      343.32      333.95      5.12 o 
  -2   2  22       60.00       55.49      2.52 o 
  -1   2  22      335.04      314.32      6.32 o 
   0   2  22        6.51        4.85      1.07 o 
   1   2  22       31.60       33.47      1.78 o 
   2   2  22        3.85        3.45      1.29 o 
   3   2  22      295.21      293.89      5.32 o 
   4   2  22        0.89        1.70      1.17 o 
   5   2  22       17.22       14.02      1.94 o 
   6   2  22       11.41        9.17      1.87 o 
   7   2  22        9.62        7.57      2.00 o 
   8   2  22        2.25        4.97      2.32 o 
   9   2  22       30.26       36.43      7.83 o 
 -12   3  22        0.41       -0.31      2.57 o 
 -11   3  22        0.25        1.92      2.57 o 
 -10   3  22        0.21        2.46      2.43 o 
  -9   3  22       20.45       21.43      3.65 o 
  -8   3  22      245.24      244.32      7.94 o 
  -7   3  22       70.00       68.38      4.50 o 
  -6   3  22        9.36       12.62      1.62 o 
  -5   3  22       13.08       14.72      1.69 o 
  -4   3  22       63.10       60.11      3.29 o 
  -3   3  22       19.73       22.72      1.67 o 
  -2   3  22      158.38      145.18      3.09 o 
  -1   3  22       26.31       23.31      1.85 o 
   0   3  22      327.77      309.47      5.34 o 
   1   3  22       17.03       18.89      2.24 o 
   2   3  22      148.69      115.42      3.94 o 
   3   3  22       69.65       66.49      3.46 o 
   4   3  22       12.56       11.97      2.58 o 
   5   3  22        9.74       13.42      1.91 o 
   6   3  22      111.84      117.26      4.81 o 
   7   3  22       59.44       62.50      4.20 o 
   8   3  22       45.01       42.95      3.85 o 
   9   3  22       14.79       16.35      4.07 o 
 -11   4  22        0.38        3.82      5.63 o 
 -10   4  22       39.73       42.57      9.83 o 
  -9   4  22      222.36      249.88     18.30 o 
  -8   4  22       28.42       26.54      5.07 o 
  -7   4  22       43.16       43.82      3.94 o 
  -6   4  22       74.89       82.17      4.29 o 
  -5   4  22       33.06       32.69      2.98 o 
  -4   4  22       22.05       20.86      2.40 o 
  -3   4  22      332.00      327.24      7.32 o 
  -2   4  22      251.19      264.11      7.23 o 
  -1   4  22       11.00       11.15      1.63 o 
   0   4  22       38.71       46.48      4.48 o 
   1   4  22       40.03       36.53      2.73 o 
   2   4  22        8.15        6.24      1.44 o 
   3   4  22       23.98       24.22      2.53 o 
   4   4  22       30.49       27.88      3.02 o 
   5   4  22       62.09       71.08      4.13 o 
   6   4  22        7.11       10.86      2.46 o 
   7   4  22       26.15       29.76      4.13 o 
   8   4  22      113.59      111.09      6.32 o 
   9   4  22      103.75      110.82      7.33 o 
 -11   5  22        4.41       -0.26      4.29 o 
 -10   5  22       91.78      121.38     15.93 o 
  -9   5  22      215.88      256.39     18.80 o 
  -8   5  22       11.89       10.09      3.00 o 
  -7   5  22       53.41       56.06      5.49 o 
  -6   5  22       27.31       18.87      2.52 o 
  -5   5  22        4.55        3.93      1.62 o 
  -4   5  22       35.73       40.16      3.35 o 
  -3   5  22       93.26       99.69      4.43 o 
  -2   5  22       52.62       51.34      3.15 o 
  -1   5  22       26.22       19.86      2.39 o 
   0   5  22      131.83      130.68      4.94 o 
   1   5  22        0.54        1.23      1.92 o 
   2   5  22       75.82       76.83      3.68 o 
   3   5  22      118.09      130.25      5.00 o 
   4   5  22      142.89      160.10      5.68 o 
   5   5  22        7.01        7.43      2.02 o 
   6   5  22        0.70        0.69      1.93 o 
   7   5  22       39.33       31.75      3.82 o 
   8   5  22        0.96       -0.61      2.13 o 
 -10   6  22        2.95       -0.71      4.73 o 
  -9   6  22       54.54       57.95      6.45 o 
  -8   6  22        0.88       -1.85      2.33 o 
  -7   6  22       27.11       26.73      3.63 o 
  -6   6  22       91.16      101.28      7.40 o 
  -5   6  22        1.32       -0.53      1.54 o 
  -4   6  22        2.98        3.50      1.69 o 
  -3   6  22       56.53       54.42      4.44 o 
  -2   6  22      104.83       94.40      4.27 o 
  -1   6  22       38.18       45.75      3.84 o 
   0   6  22      183.55      202.56      6.03 o 
   1   6  22       77.35       88.42      4.79 o 
   2   6  22       44.39       44.50      3.21 o 
   3   6  22      186.71      193.02      6.08 o 
   4   6  22       83.90       79.62      4.77 o 
   5   6  22       39.24       40.58      3.68 o 
   6   6  22       21.58       24.51      3.61 o 
   7   6  22       23.67       17.97      4.37 o 
  -9   7  22       15.43       12.40      6.28 o 
  -8   7  22       22.33       23.12      4.38 o 
  -7   7  22       42.56       44.01      4.61 o 
  -6   7  22       95.71       99.91      9.77 o 
  -5   7  22        1.86        1.86      2.37 o 
  -4   7  22       26.43       26.11      4.07 o 
  -3   7  22       32.10       40.78      4.56 o 
  -2   7  22      159.70      179.94      6.95 o 
  -1   7  22      384.83      394.62      8.60 o 
   0   7  22        0.18        0.39      1.44 o 
   1   7  22       26.22       28.67      3.11 o 
   2   7  22        6.06        2.73      2.13 o 
   3   7  22      121.21      133.99      6.33 o 
   4   7  22      259.03      297.79      7.94 o 
   5   7  22        2.50       -0.44      2.07 o 
   6   7  22        0.03       -1.76      2.07 o 
  -7   8  22        0.03        3.97      2.81 o 
  -6   8  22       16.23       21.72      4.14 o 
  -5   8  22       60.65       81.21      7.14 o 
  -4   8  22      131.02      133.85      8.05 o 
  -3   8  22        2.67        1.03      2.34 o 
  -2   8  22       10.09        4.91      2.76 o 
  -1   8  22        2.36       -1.20      1.84 o 
   0   8  22        2.86        1.22      1.68 o 
   1   8  22       34.66       33.97      3.48 o 
   2   8  22        0.33        1.11      2.05 o 
   3   8  22       23.69       19.16      4.73 o 
   4   8  22       42.41       40.74      5.29 o 
   5   8  22       23.01       24.69      9.78 o 
  -5   9  22        6.59        3.59      2.95 o 
  -4   9  22       37.48       37.37      5.27 o 
  -3   9  22       14.05       12.60      4.52 o 
  -2   9  22       19.60       18.12      3.86 o 
  -1   9  22       31.87       30.88      7.58 o 
   0   9  22        2.00        1.43      2.17 o 
   1   9  22        8.17       12.69      6.09 o 
   2   9  22       16.74       21.17      5.35 o 
 -12   1  23        0.72        2.55      2.01 o 
 -11   1  23       23.39       19.12      2.86 o 
 -10   1  23       89.88       88.33      4.62 o 
  -9   1  23       37.66       35.76      3.18 o 
  -8   1  23       59.89       60.08      3.88 o 
  -7   1  23       36.80       35.80      2.95 o 
  -6   1  23       14.59       14.50      1.65 o 
  -5   1  23        1.74        0.39      0.83 o 
  -4   1  23      238.60      245.04      4.47 o 
  -3   1  23      215.05      225.16      3.41 o 
  -2   1  23      319.20      314.37      4.64 o 
  -1   1  23      162.91      156.85      2.98 o 
   0   1  23       62.10       62.78      2.14 o 
   1   1  23       27.46       29.74      1.78 o 
   2   1  23      173.96      173.16      3.70 o 
   3   1  23        8.73        8.93      1.28 o 
   4   1  23      286.94      299.59      5.47 o 
   5   1  23       91.42       90.91      5.07 o 
   6   1  23      158.90      165.08      6.57 o 
   7   1  23        9.54       10.93      2.73 o 
   8   1  23       52.42       55.16      5.54 o 
   9   1  23      124.37      128.89      7.61 o 
 -12   2  23       18.53       16.70      3.40 o 
 -11   2  23        9.86        7.06      2.23 o 
 -10   2  23       14.29       13.03      2.36 o 
  -9   2  23       40.44       36.20      3.23 o 
  -8   2  23       27.67       24.74      2.39 o 
  -7   2  23       89.94       80.24      3.63 o 
  -6   2  23       35.69       31.36      2.21 o 
  -5   2  23      196.08      189.14      4.27 o 
  -4   2  23       98.16       92.68      2.70 o 
  -3   2  23       39.06       33.80      2.11 o 
  -2   2  23       58.83       59.82      2.26 o 
  -1   2  23       68.66       72.64      2.51 o 
   0   2  23      215.38      214.73      3.73 o 
   1   2  23        0.52       -0.60      0.72 o 
   2   2  23        6.36        3.76      1.32 o 
   3   2  23       50.88       58.72      2.96 o 
   4   2  23       82.93       77.90      3.56 o 
   5   2  23      158.40      160.61      4.70 o 
   6   2  23       70.97       74.16      3.78 o 
   7   2  23       32.89       31.62      3.04 o 
   8   2  23        0.37        1.08      2.21 o 
   9   2  23      108.97      127.62      7.18 o 
 -12   3  23        6.82        7.10      6.26 o 
 -11   3  23       12.32       11.81      3.50 o 
 -10   3  23       37.58       34.81      4.16 o 
  -9   3  23      426.82      449.98     11.36 o 
  -8   3  23      115.64      106.43      6.69 o 
  -7   3  23       14.90       16.34      2.62 o 
  -6   3  23        5.01        9.76      1.54 o 
  -5   3  23       19.23       14.83      1.73 o 
  -4   3  23      112.03       99.37      3.40 o 
  -3   3  23       17.83       19.47      1.80 o 
  -2   3  23      128.41      126.43      3.46 o 
  -1   3  23       37.35       43.18      2.46 o 
   0   3  23       11.17        9.75      1.66 o 
   1   3  23        0.01        0.60      0.98 o 
   2   3  23       35.21       40.39      2.91 o 
   3   3  23       28.56       30.82      2.55 o 
   4   3  23       53.10       49.96      3.21 o 
   5   3  23      164.60      174.75      5.07 o 
   6   3  23      615.32      656.36      9.97 o 
   7   3  23       15.46       15.35      2.62 o 
   8   3  23       67.28       74.19      6.41 o 
   9   3  23        4.46        2.76      3.14 o 
 -11   4  23        3.39        1.77      5.02 o 
 -10   4  23       71.98       53.62     10.97 o 
  -9   4  23       10.38       12.18      5.76 o 
  -8   4  23       12.96        8.80      3.52 o 
  -7   4  23       21.12       20.41      3.67 o 
  -6   4  23        5.30        4.69      1.68 o 
  -5   4  23       23.67       23.23      2.61 o 
  -4   4  23       22.43       23.23      2.61 o 
  -3   4  23       16.54       20.38      2.39 o 
  -2   4  23       99.24      100.67      3.69 o 
  -1   4  23       28.59       27.05      2.08 o 
   0   4  23       37.96       33.34      2.50 o 
   1   4  23        2.45        2.60      1.34 o 
   2   4  23       40.93       33.12      2.91 o 
   3   4  23        0.05        0.39      1.37 o 
   4   4  23        2.65        0.38      1.67 o 
   5   4  23       36.63       34.05      3.06 o 
   6   4  23        1.32        3.01      1.98 o 
   7   4  23       19.75       13.78      3.49 o 
   8   4  23       32.52       30.55      3.62 o 
 -10   5  23        1.51       -4.23      4.40 o 
  -9   5  23      127.48      133.87     16.42 o 
  -8   5  23        3.79        3.72      2.63 o 
  -7   5  23       22.93       13.28      7.53 o 
  -6   5  23       71.38       80.47      5.62 o 
  -5   5  23       35.97       35.74      3.33 o 
  -4   5  23        1.48        1.36      1.47 o 
  -3   5  23       46.51       55.76      5.01 o 
  -2   5  23      181.52      187.26      5.55 o 
  -1   5  23      254.23      262.57      6.69 o 
   0   5  23      196.51      190.95      5.75 o 
   1   5  23       82.15       78.32      3.62 o 
   2   5  23      103.26      100.36      4.59 o 
   3   5  23        0.99        0.52      2.39 o 
   4   5  23        7.59        6.64      1.96 o 
   5   5  23        9.92        7.96      2.15 o 
   6   5  23        0.14        1.92      2.01 o 
   7   5  23       21.74       18.24      3.09 o 
   8   5  23      102.05       93.24      5.83 o 
 -10   6  23        7.68        7.83      6.16 o 
  -9   6  23        0.96       -2.33      4.53 o 
  -8   6  23       35.20       44.33      5.28 o 
  -7   6  23      111.92      111.57      6.28 o 
  -6   6  23        6.38        4.56      2.44 o 
  -5   6  23        0.02        1.72      1.80 o 
  -4   6  23      142.96      158.21      7.02 o 
  -3   6  23       79.60       84.10      5.16 o 
  -2   6  23       66.88       68.06      3.95 o 
  -1   6  23       60.84       66.83      4.00 o 
   0   6  23        7.70        9.53      2.90 o 
   1   6  23       76.51       76.11      4.24 o 
   2   6  23       10.87       13.32      2.36 o 
   3   6  23      188.09      196.64      6.43 o 
   4   6  23       76.86       79.61      8.40 o 
   5   6  23       12.00       12.25      2.56 o 
   6   6  23        1.10        3.65      2.21 o 
   7   6  23        2.85        2.70      2.33 o 
  -8   7  23       13.06       11.26      3.62 o 
  -7   7  23        6.30        5.22      2.54 o 
  -6   7  23        2.20        1.77      2.57 o 
  -5   7  23        1.49        4.28      2.89 o 
  -4   7  23       11.35        9.44      2.99 o 
  -3   7  23       51.52       52.80      4.69 o 
  -2   7  23        0.64        0.87      1.46 o 
  -1   7  23        1.47        0.10      2.05 o 
   0   7  23       68.58       71.94      6.13 o 
   1   7  23      144.28      139.47      8.52 o 
   2   7  23       12.67       10.24      5.56 o 
   3   7  23        4.37        3.77      2.08 o 
   4   7  23        3.57        3.47      2.11 o 
   5   7  23       29.04       27.54      3.76 o 
   6   7  23        0.69       -2.16      2.16 o 
  -7   8  23       20.33       17.79      4.10 o 
  -6   8  23       15.75       20.20      4.20 o 
  -5   8  23        7.46        8.16      3.29 o 
  -4   8  23        3.12        2.01      2.54 o 
  -3   8  23       14.75       18.48      3.64 o 
  -2   8  23       86.32       91.79      6.84 o 
  -1   8  23       20.81       20.55      2.84 o 
   0   8  23       46.89       40.35      3.77 o 
   1   8  23       21.73       24.13      3.08 o 
   2   8  23        1.05        0.62      2.31 o 
   3   8  23       12.67       11.25      3.08 o 
   4   8  23        0.00       -1.73      2.48 o 
  -4   9  23       32.68       32.60      5.07 o 
  -3   9  23        0.41        3.11      3.08 o 
  -2   9  23        2.82        4.77      3.03 o 
  -1   9  23        6.73        2.36      6.34 o 
   0   9  23        5.55        7.55      3.34 o 
   1   9  23        4.49        8.26      3.48 o 
   2   9  23       11.14       17.27      7.19 o 
 -12   0  24       13.54       11.25      3.72 o 
 -11   0  24        3.31       -0.11      2.30 o 
 -10   0  24        2.85        1.09      2.29 o 
  -9   0  24        0.10       -1.82      1.82 o 
  -8   0  24       15.70       14.43      3.20 o 
  -7   0  24      302.15      276.57     23.21 o 
  -6   0  24       12.15       13.10      4.11 o 
  -5   0  24       27.80       23.03      2.37 o 
  -4   0  24       30.47       29.03      2.63 o 
  -3   0  24       18.11       19.64      2.30 o 
  -2   0  24      499.12      489.38      9.74 o 
  -1   0  24     1163.93     1142.90     15.91 o 
   0   0  24      189.00      174.44      5.18 o 
   1   0  24      557.98      540.36      8.72 o 
   2   0  24        3.99        3.29      1.35 o 
   3   0  24        1.23        1.06      1.22 o 
   4   0  24      204.02      198.05      5.24 o 
   5   0  24       19.54       15.23      2.59 o 
   6   0  24        2.44        1.93      1.87 o 
   7   0  24        9.73       10.90      3.35 o 
   8   0  24       49.48       43.88      5.39 o 
   9   0  24       16.39       28.15      9.64 o 
 -12   1  24        0.40       -0.67      1.88 o 
 -11   1  24        0.01        1.04      1.77 o 
 -10   1  24      105.19      112.95      5.21 o 
  -9   1  24       63.11       64.20      4.24 o 
  -8   1  24        2.51        3.06      1.65 o 
  -7   1  24      143.17      134.47      4.31 o 
  -6   1  24        9.94        8.56      1.43 o 
  -5   1  24       27.51       26.15      2.04 o 
  -4   1  24       63.40       60.80      2.40 o 
  -3   1  24       27.64       27.94      1.83 o 
  -2   1  24     1083.00     1076.99      8.99 o 
  -1   1  24       10.10        9.59      1.14 o 
   0   1  24       64.45       67.48      2.27 o 
   1   1  24       18.04       17.53      1.41 o 
   2   1  24        8.12        5.69      1.16 o 
   3   1  24      145.36      144.49      3.84 o 
   4   1  24      101.81      105.97      3.52 o 
   5   1  24        3.80        3.43      1.43 o 
   6   1  24       65.21       69.36      5.13 o 
   7   1  24        7.15        5.39      2.33 o 
   8   1  24        3.68       -0.17      2.76 o 
   9   1  24       20.30       20.77      4.06 o 
 -12   2  24       42.64       43.05      7.39 o 
 -11   2  24       11.80        8.23      2.33 o 
 -10   2  24       13.62       10.01      2.24 o 
  -9   2  24       44.86       41.93      3.48 o 
  -8   2  24       27.59       24.46      3.00 o 
  -7   2  24       35.29       35.73      2.73 o 
  -6   2  24        7.80        5.24      1.31 o 
  -5   2  24       13.49       10.86      1.49 o 
  -4   2  24       11.04        9.71      1.32 o 
  -3   2  24      337.24      337.97      5.02 o 
  -2   2  24      112.78      108.46      3.54 o 
  -1   2  24        6.06        5.66      1.03 o 
   0   2  24        0.43        0.39      0.78 o 
   1   2  24      210.29      201.97      4.14 o 
   2   2  24       11.00       13.15      1.61 o 
   3   2  24       60.34       52.19      4.20 o 
   4   2  24        9.39        6.72      1.65 o 
   5   2  24       58.26       58.91      3.48 o 
   6   2  24      199.12      198.71      5.35 o 
   7   2  24       70.58       73.40      5.41 o 
   8   2  24        6.45        9.45      3.07 o 
   9   2  24        0.01        0.88      2.64 o 
 -11   3  24        0.61        1.28      2.73 o 
 -10   3  24        0.32        2.35      2.13 o 
  -9   3  24      300.43      325.61      9.70 o 
  -8   3  24       88.14       99.92      8.21 o 
  -7   3  24       63.29       61.88      4.45 o 
  -6   3  24        2.40        2.29      1.22 o 
  -5   3  24        1.43        1.43      1.15 o 
  -4   3  24      138.86      137.34      3.63 o 
  -3   3  24       53.46       50.42      2.27 o 
  -2   3  24       30.28       30.71      2.35 o 
  -1   3  24        0.51       -0.93      1.26 o 
   0   3  24       72.08       61.15      3.02 o 
   1   3  24        4.37        6.89      1.39 o 
   2   3  24       10.30       10.50      1.75 o 
   3   3  24       46.04       45.19      3.03 o 
   4   3  24      350.98      356.89      7.06 o 
   5   3  24       28.80       31.21      2.79 o 
   6   3  24        7.47       14.81      3.22 o 
   7   3  24        5.66        4.79      3.32 o 
   8   3  24        4.88        8.54      6.11 o 
 -11   4  24       10.77        4.31      6.16 o 
 -10   4  24        0.01       -3.33      3.75 o 
  -9   4  24       10.70        6.50      4.86 o 
  -8   4  24        0.72        1.04      2.79 o 
  -7   4  24        5.54       -0.32      2.12 o 
  -6   4  24       36.40       39.25      3.36 o 
  -5   4  24       84.73       99.60      4.73 o 
  -4   4  24       14.76        9.84      2.00 o 
  -3   4  24       39.58       38.75      4.26 o 
  -2   4  24        1.65        0.56      1.19 o 
  -1   4  24        0.02        1.82      0.96 o 
   0   4  24       61.99       58.40      3.32 o 
   1   4  24      110.79      116.29      3.98 o 
   2   4  24        7.82        7.96      1.84 o 
   3   4  24        0.60        1.93      1.48 o 
   4   4  24        1.35        0.41      1.39 o 
   5   4  24        0.27       -1.26      1.26 o 
   6   4  24       61.76       52.84      4.28 o 
   7   4  24       37.50       41.67      4.05 o 
   8   4  24        1.85        0.61      2.31 o 
 -10   5  24        9.85        9.67      6.18 o 
  -9   5  24        2.42        6.75      5.83 o 
  -8   5  24      167.13      178.06     15.54 o 
  -7   5  24        0.00       -1.59      2.13 o 
  -6   5  24       32.26       35.10      3.45 o 
  -5   5  24       51.29       49.51      3.83 o 
  -4   5  24       24.67       24.66      2.87 o 
  -3   5  24       10.79        9.98      2.04 o 
  -2   5  24       20.16       19.70      2.38 o 
  -1   5  24       22.69       26.90      2.79 o 
   0   5  24       16.52       12.89      2.33 o 
   1   5  24        0.39       -0.64      1.10 o 
   2   5  24        0.02        1.62      1.44 o 
   3   5  24      103.47      110.40      5.01 o 
   4   5  24       15.13       12.50      2.34 o 
   5   5  24      150.25      173.54      5.76 o 
   6   5  24       63.00       64.78      4.84 o 
   7   5  24       19.20       21.74      6.21 o 
  -9   6  24        0.00        6.20      5.61 o 
  -8   6  24        7.95        6.21      4.72 o 
  -7   6  24        2.79        1.52      4.09 o 
  -6   6  24       28.41       25.09      3.49 o 
  -5   6  24        0.29       -0.31      1.58 o 
  -4   6  24        0.80        1.67      1.84 o 
  -3   6  24       13.02       11.77      2.57 o 
  -2   6  24      286.01      291.95      8.96 o 
  -1   6  24       19.52       18.88      3.22 o 
   0   6  24        2.41        3.92      2.46 o 
   1   6  24        0.50        0.47      1.77 o 
   2   6  24       80.13       85.69      4.55 o 
   3   6  24       11.95       12.89      2.47 o 
   4   6  24       60.13       66.95      4.88 o 
   5   6  24       19.09       19.88      3.09 o 
   6   6  24       21.82       19.15      3.09 o 
  -8   7  24       10.43        9.58      3.50 o 
  -7   7  24        0.47        1.17      2.39 o 
  -6   7  24        0.39        5.17      2.95 o 
  -5   7  24        0.13       -1.12      2.30 o 
  -4   7  24        0.27        4.43      2.67 o 
  -3   7  24        2.75        3.60      2.02 o 
  -2   7  24       93.43       96.78      8.38 o 
  -1   7  24       24.45       23.35      2.87 o 
   0   7  24        2.12        1.25      1.92 o 
   1   7  24       45.59       53.55      4.57 o 
   2   7  24       17.75       19.90      4.30 o 
   3   7  24       95.29       97.09      5.11 o 
   4   7  24       25.86       21.87      3.13 o 
   5   7  24       12.46       13.28      3.14 o 
  -6   8  24       22.54       27.07      5.32 o 
  -5   8  24        6.65        8.63      3.44 o 
  -4   8  24       60.85       56.64      6.11 o 
  -3   8  24       79.94       86.82      7.45 o 
  -2   8  24       20.10       18.70      3.99 o 
  -1   8  24       68.65       74.11      4.68 o 
   0   8  24      180.83      193.06      6.70 o 
   1   8  24       51.41       60.93      4.64 o 
   2   8  24        9.02       11.70      3.38 o 
   3   8  24       37.46       48.51      5.15 o 
  -3   9  24      181.32      202.07     12.19 o 
  -2   9  24       47.17       70.81      8.77 o 
  -1   9  24        1.76        2.42      3.36 o 
   0   9  24        3.37        4.77      2.94 o 
 -12   1  25       18.58       11.62      2.90 o 
 -11   1  25       56.37       59.73      4.52 o 
 -10   1  25       38.98       37.56      3.75 o 
  -9   1  25       13.52       14.24      2.38 o 
  -8   1  25        9.26        7.72      2.56 o 
  -7   1  25       21.43       19.27      2.20 o 
  -6   1  25       18.02       16.25      1.98 o 
  -5   1  25       39.26       39.12      2.18 o 
  -4   1  25       70.51       71.76      2.81 o 
  -3   1  25       39.66       36.90      2.13 o 
  -2   1  25       42.24       43.18      2.34 o 
  -1   1  25      194.69      204.24      3.69 o 
   0   1  25       85.30       83.48      2.64 o 
   1   1  25       22.60       19.35      1.80 o 
   2   1  25      126.54      123.79      3.15 o 
   3   1  25       18.79       16.08      1.79 o 
   4   1  25        2.31        5.03      1.32 o 
   5   1  25       84.63       86.44      3.71 o 
   6   1  25       27.52       26.51      3.02 o 
   7   1  25       32.13       30.09      3.71 o 
   8   1  25        6.47        6.84      3.04 o 
   9   1  25       63.32       71.97      6.45 o 
 -11   2  25        3.83        2.93      2.00 o 
 -10   2  25       24.89       28.72      3.23 o 
  -9   2  25       52.10       50.95      3.85 o 
  -8   2  25       48.76       54.46      3.83 o 
  -7   2  25       26.84       21.37      2.52 o 
  -6   2  25       10.12        8.28      2.08 o 
  -5   2  25       78.67       75.86      3.42 o 
  -4   2  25        0.51        1.13      0.89 o 
  -3   2  25      256.84      247.69      4.35 o 
  -2   2  25      135.53      136.90      3.27 o 
  -1   2  25       20.82       20.50      1.63 o 
   0   2  25        8.46        5.67      1.07 o 
   1   2  25      198.44      208.24      4.28 o 
   2   2  25       28.94       30.39      2.26 o 
   3   2  25      303.57      305.53      6.21 o 
   4   2  25        3.40        1.74      1.41 o 
   5   2  25       71.75       69.40      4.03 o 
   6   2  25      144.48      163.80      5.01 o 
   7   2  25       33.63       36.76      4.06 o 
   8   2  25        9.15        4.81      2.57 o 
 -11   3  25        4.41        3.98      3.13 o 
 -10   3  25       10.89        7.90      2.63 o 
  -9   3  25       14.67       17.45      3.13 o 
  -8   3  25       44.05       42.70      4.66 o 
  -7   3  25        3.56        2.33      1.76 o 
  -6   3  25       20.59       22.47      2.65 o 
  -5   3  25      409.62      420.53      7.10 o 
  -4   3  25      204.81      203.19      5.82 o 
  -3   3  25       14.59       11.99      1.33 o 
  -2   3  25       22.95       21.09      1.90 o 
  -1   3  25        7.85        6.54      1.73 o 
   0   3  25      169.52      178.52      4.41 o 
   1   3  25       64.91       69.31      3.49 o 
   2   3  25       88.46       75.42      3.70 o 
   3   3  25       47.27       51.49      3.27 o 
   4   3  25       15.41       15.52      2.12 o 
   5   3  25        0.00        0.88      1.50 o 
   6   3  25       49.99       47.90      3.49 o 
   7   3  25       18.87       18.87      3.07 o 
   8   3  25       11.97       14.42      4.26 o 
 -10   4  25        7.86        9.46      5.84 o 
  -9   4  25      233.01      244.89     18.35 o 
  -8   4  25      103.22      111.14      9.85 o 
  -7   4  25       40.26       42.74      6.12 o 
  -6   4  25        3.53        4.21      1.82 o 
  -5   4  25       73.94       77.74      4.49 o 
  -4   4  25       15.15       16.40      2.51 o 
  -3   4  25       13.40       12.22      1.81 o 
  -2   4  25        1.05        2.64      1.25 o 
  -1   4  25        0.31        0.15      0.98 o 
   0   4  25       93.77      107.07      6.71 o 
   1   4  25       72.85       71.48      3.80 o 
   2   4  25       10.68        5.62      1.73 o 
   3   4  25      116.87      115.84      4.81 o 
   4   4  25       10.96       10.70      2.89 o 
   5   4  25       16.93        8.32      2.41 o 
   6   4  25        0.01       -1.10      1.83 o 
   7   4  25        0.35       -0.11      2.03 o 
   8   4  25        0.02       -1.31      4.34 o 
 -10   5  25       14.60       12.88      6.51 o 
  -9   5  25       36.45       40.79      9.42 o 
  -8   5  25      183.01      226.71     17.55 o 
  -7   5  25       58.14       48.70      4.42 o 
  -6   5  25        7.14        6.02      1.96 o 
  -5   5  25       18.09       14.83      2.80 o 
  -4   5  25        2.31        0.54      1.50 o 
  -3   5  25       40.82       41.96      3.09 o 
  -2   5  25        8.22        9.78      2.39 o 
  -1   5  25       33.27       37.10      4.08 o 
   0   5  25       89.93       87.64      3.82 o 
   1   5  25        5.37        6.65      1.63 o 
   2   5  25        1.44        1.45      1.54 o 
   3   5  25      143.30      146.03      6.74 o 
   4   5  25      134.06      134.46      5.39 o 
   5   5  25        3.35        2.19      1.83 o 
   6   5  25       26.69       27.16      3.48 o 
   7   5  25       61.93       68.59      5.17 o 
  -9   6  25       18.15       19.65      7.59 o 
  -8   6  25        0.01        0.40      2.53 o 
  -7   6  25        2.24        0.93      2.41 o 
  -6   6  25        3.74        7.75      2.59 o 
  -5   6  25        0.30        0.53      1.81 o 
  -4   6  25        0.94       -1.42      1.74 o 
  -3   6  25      234.16      234.86      6.66 o 
  -2   6  25       25.77       28.00      2.99 o 
  -1   6  25       72.33       80.09      4.36 o 
   0   6  25        0.08        0.17      2.58 o 
   1   6  25       20.01       14.10      3.08 o 
   2   6  25       71.71       77.64      4.55 o 
   3   6  25       25.05       26.43      3.16 o 
   4   6  25       10.67        6.84      2.23 o 
   5   6  25       44.68       47.93      4.19 o 
   6   6  25        0.18       -2.15      2.15 o 
  -8   7  25        1.94        4.76      3.11 o 
  -7   7  25        0.57        0.01      2.81 o 
  -6   7  25        5.46        8.01      3.18 o 
  -5   7  25        4.03        0.90      2.61 o 
  -4   7  25        0.11        1.57      2.54 o 
  -3   7  25        2.52        5.34      2.25 o 
  -2   7  25      106.33      111.43      5.15 o 
  -1   7  25       42.43       34.02      3.45 o 
   0   7  25        6.35        5.37      1.90 o 
   1   7  25       14.26       22.02      4.95 o 
   2   7  25        4.01        3.38      2.53 o 
   3   7  25        1.38        2.18      2.00 o 
   4   7  25       86.85       90.66      5.62 o 
   5   7  25       10.72       11.08      3.06 o 
  -6   8  25        3.73        3.91      3.17 o 
  -5   8  25        0.04        1.05      2.92 o 
  -4   8  25       14.01       19.11      4.19 o 
  -3   8  25       19.29       29.50      5.66 o 
  -2   8  25        5.83       -0.61      1.93 o 
  -1   8  25       14.50       10.74      2.42 o 
   0   8  25        9.38        9.06      3.27 o 
   1   8  25        0.00        0.57      1.96 o 
   2   8  25       12.32        9.08      2.99 o 
   3   8  25        0.01        2.12      2.45 o 
 -11   0  26       41.58       35.37      5.27 o 
 -10   0  26        0.79        0.00      2.19 o 
  -9   0  26       47.66       52.28      5.67 o 
  -8   0  26       11.00       11.30      3.10 o 
  -7   0  26      159.02      149.66      7.30 o 
  -6   0  26        4.28        2.08      1.70 o 
  -5   0  26       36.82       41.86      3.26 o 
  -4   0  26       14.84       16.10      2.17 o 
  -3   0  26      406.42      399.84      8.11 o 
  -2   0  26       94.26       91.78      4.48 o 
  -1   0  26      241.84      247.74      7.14 o 
   0   0  26       39.19       36.30      3.40 o 
   1   0  26       45.95       52.43      4.18 o 
   2   0  26      117.09      118.56      5.36 o 
   3   0  26       72.35       71.68      8.09 o 
   4   0  26       20.24       22.40      2.38 o 
   5   0  26       34.36       38.43      3.85 o 
   6   0  26       56.94       57.74     12.25 o 
   7   0  26        0.14       -3.50      5.11 o 
   8   0  26      264.64      265.01     22.36 o 
 -11   1  26       21.63       27.62      3.30 o 
 -10   1  26        0.01        0.32      1.67 o 
  -9   1  26        2.78        1.53      1.70 o 
  -8   1  26        3.56        1.70      1.37 o 
  -7   1  26        0.20        0.91      1.25 o 
  -6   1  26      178.94      172.06      4.89 o 
  -5   1  26        2.54        1.70      0.94 o 
  -4   1  26       67.49       67.97      2.80 o 
  -3   1  26      505.87      513.85      6.93 o 
  -2   1  26      142.50      147.65      3.69 o 
  -1   1  26      217.63      219.51      4.09 o 
   0   1  26       63.70       63.65      2.46 o 
   1   1  26        1.69        2.05      1.01 o 
   2   1  26       40.12       38.50      2.18 o 
   3   1  26        1.11        0.65      1.12 o 
   4   1  26        3.13        5.06      1.34 o 
   5   1  26        3.13        4.27      1.46 o 
   6   1  26        0.12       -0.18      1.55 o 
   7   1  26        8.38        6.75      2.50 o 
   8   1  26        2.61        3.89      2.88 o 
 -11   2  26       34.45       27.59      3.25 o 
 -10   2  26       48.65       52.45      4.14 o 
  -9   2  26      110.55      109.38      7.29 o 
  -8   2  26       41.38       46.00      4.76 o 
  -7   2  26       26.84       16.53      2.41 o 
  -6   2  26        4.76        3.58      1.65 o 
  -5   2  26      141.77      133.29      4.24 o 
  -4   2  26       75.49       78.13      3.18 o 
  -3   2  26       50.87       48.10      2.39 o 
  -2   2  26       90.84       96.33      2.88 o 
  -1   2  26      112.29      109.74      3.01 o 
   0   2  26        4.85        6.05      1.09 o 
   1   2  26       24.63       22.27      1.88 o 
   2   2  26      128.70      116.36      3.65 o 
   3   2  26       39.79       35.15      2.72 o 
   4   2  26       70.52       71.17      3.66 o 
   5   2  26      127.20      129.48      4.56 o 
   6   2  26        8.69        5.91      1.87 o 
   7   2  26       76.04       86.98      7.18 o 
   8   2  26        0.67        3.84      2.53 o 
 -11   3  26       12.32        7.80      3.84 o 
 -10   3  26        0.89        2.07      2.26 o 
  -9   3  26       16.05       17.89      3.25 o 
  -8   3  26        0.00        1.61      2.00 o 
  -7   3  26        0.51       -0.14      1.70 o 
  -6   3  26        6.83        6.90      1.85 o 
  -5   3  26       41.24       39.77      2.44 o 
  -4   3  26       70.03       68.40      3.71 o 
  -3   3  26        7.62        6.82      1.35 o 
  -2   3  26       42.38       37.60      2.50 o 
  -1   3  26       31.65       26.42      2.21 o 
   0   3  26        6.21        8.39      1.52 o 
   1   3  26       15.39       16.78      1.99 o 
   2   3  26       36.09       33.30      2.68 o 
   3   3  26       13.88       11.89      1.97 o 
   4   3  26       52.26       42.70      3.13 o 
   5   3  26       52.66       53.62      3.62 o 
   6   3  26        8.57       11.76      2.47 o 
   7   3  26       10.03        8.66      3.30 o 
   8   3  26        4.52        1.61      2.68 o 
 -10   4  26        3.91        2.31      5.21 o 
  -9   4  26        2.80        3.07      4.93 o 
  -8   4  26        9.55       10.70      4.07 o 
  -7   4  26        6.99        5.63      4.14 o 
  -6   4  26        5.53        4.44      1.86 o 
  -5   4  26       42.74       36.60      3.38 o 
  -4   4  26        0.01        1.35      1.42 o 
  -3   4  26        0.01        0.19      1.19 o 
  -2   4  26       32.58       29.91      2.36 o 
  -1   4  26       65.31       66.81      3.86 o 
   0   4  26        3.77        0.41      1.93 o 
   1   4  26       25.29       25.53      2.51 o 
   2   4  26       56.38       61.90      4.04 o 
   3   4  26       14.94       16.50      2.44 o 
   4   4  26      161.78      163.86      5.50 o 
   5   4  26      153.46      148.76      5.43 o 
   6   4  26       18.66       18.46      3.67 o 
   7   4  26       11.02        6.61      2.61 o 
  -9   5  26        2.96        1.46      4.75 o 
  -8   5  26      103.48      105.49     14.02 o 
  -7   5  26        9.55        7.47      2.62 o 
  -6   5  26       43.90       52.96      4.07 o 
  -5   5  26       87.29       83.53      4.77 o 
  -4   5  26      104.82      110.75      5.20 o 
  -3   5  26       45.04       48.98      4.64 o 
  -2   5  26        0.01        1.77      1.50 o 
  -1   5  26      364.93      398.54      8.89 o 
   0   5  26       89.39       86.97      6.70 o 
   1   5  26        0.03       -0.11      1.33 o 
   2   5  26       67.40       63.72      4.26 o 
   3   5  26       16.34       16.37      4.34 o 
   4   5  26        1.68        0.95      1.65 o 
   5   5  26        0.02        1.52      1.82 o 
   6   5  26        7.63        8.10      2.71 o 
  -8   6  26        0.71       10.26      5.90 o 
  -7   6  26       96.35       97.91      8.64 o 
  -6   6  26        0.02        2.51      2.05 o 
  -5   6  26       19.17       27.19      3.34 o 
  -4   6  26        4.01        4.35      2.27 o 
  -3   6  26        0.92       -0.93      1.45 o 
  -2   6  26       66.62       61.26      5.44 o 
  -1   6  26        2.85        1.33      1.61 o 
   0   6  26       16.26       18.88      2.62 o 
   1   6  26        0.34        1.52      1.59 o 
   2   6  26      366.11      398.19     11.05 o 
   3   6  26      147.02      161.93      6.05 o 
   4   6  26       97.76      107.74      6.54 o 
   5   6  26        5.88        3.46      2.09 o 
  -6   7  26        2.56        0.12      3.73 o 
  -5   7  26       12.50       11.96      3.66 o 
  -4   7  26       25.77       19.95      4.05 o 
  -3   7  26       57.01       60.68      4.33 o 
  -2   7  26        0.15        1.21      1.76 o 
  -1   7  26        7.32        5.63      2.33 o 
   0   7  26       19.29       15.49      2.76 o 
   1   7  26       47.72       47.24      4.18 o 
   2   7  26        6.30        5.73      2.47 o 
   3   7  26       26.15       26.83      3.31 o 
   4   7  26        4.68        3.55      2.26 o 
  -5   8  26       10.50        7.19      3.42 o 
  -4   8  26      119.36      136.75      8.59 o 
  -3   8  26        4.45        0.88      2.69 o 
  -2   8  26       15.67       17.90      3.11 o 
  -1   8  26       22.18       21.10      3.02 o 
   0   8  26      164.62      176.52      6.75 o 
   1   8  26       74.10       84.28      6.52 o 
   2   8  26      108.86      121.02      7.87 o 
 -11   1  27        9.53        4.88      2.21 o 
 -10   1  27        5.67        4.02      1.82 o 
  -9   1  27       43.87       46.18      3.93 o 
  -8   1  27        9.50        6.18      1.83 o 
  -7   1  27       33.05       28.46      2.63 o 
  -6   1  27       30.14       29.90      2.42 o 
  -5   1  27       25.29       24.97      2.96 o 
  -4   1  27        1.20        0.36      0.99 o 
  -3   1  27      264.91      273.41      5.11 o 
  -2   1  27       79.58       90.29      3.12 o 
  -1   1  27       78.62       75.44      3.17 o 
   0   1  27       37.51       41.28      2.54 o 
   1   1  27        2.39        3.94      1.07 o 
   2   1  27       68.77       72.19      2.76 o 
   3   1  27       42.09       42.05      2.69 o 
   4   1  27       15.35       14.45      2.03 o 
   5   1  27        8.52        7.48      1.77 o 
   6   1  27        0.06        0.18      1.65 o 
   7   1  27        6.60        4.97      2.64 o 
   8   1  27        0.87       -0.79      2.49 o 
 -11   2  27        0.13        0.62      1.95 o 
 -10   2  27      112.28      117.03      7.77 o 
  -9   2  27       76.25       78.03      4.82 o 
  -8   2  27       84.61       90.44      4.63 o 
  -7   2  27       36.22       35.35      3.24 o 
  -6   2  27       30.46       28.26      2.54 o 
  -5   2  27       38.01       37.55      2.60 o 
  -4   2  27        2.69        3.29      1.27 o 
  -3   2  27        8.29        5.69      1.17 o 
  -2   2  27        8.06        8.66      1.26 o 
  -1   2  27       18.54       19.29      1.67 o 
   0   2  27       56.94       54.98      2.95 o 
   1   2  27        2.33        2.89      1.46 o 
   2   2  27        0.16       -0.49      1.11 o 
   3   2  27        1.24       -0.90      1.25 o 
   4   2  27      280.35      292.30      6.45 o 
   5   2  27      122.76      127.02      4.59 o 
   6   2  27        8.28        6.36      1.87 o 
   7   2  27       15.65       14.21      3.07 o 
   8   2  27       16.81       28.33      7.83 o 
 -10   3  27       68.94       79.14      7.22 o 
  -9   3  27       58.62       63.86      5.41 o 
  -8   3  27      111.37      123.23      6.34 o 
  -7   3  27       20.98       20.55      2.86 o 
  -6   3  27       42.81       41.64      3.02 o 
  -5   3  27       50.41       48.72      3.14 o 
  -4   3  27        6.37        5.26      1.21 o 
  -3   3  27        6.21        5.43      1.34 o 
  -2   3  27       23.68       22.20      2.10 o 
  -1   3  27       10.71       10.71      1.60 o 
   0   3  27       48.46       43.12      2.79 o 
   1   3  27        0.14        1.18      1.20 o 
   2   3  27       19.94       20.31      2.42 o 
   3   3  27       15.08       15.53      2.12 o 
   4   3  27      634.56      650.00     10.07 o 
   5   3  27       60.96       59.75      3.77 o 
   6   3  27       31.36       32.97      3.56 o 
   7   3  27       34.92       38.64      3.86 o 
 -10   4  27      134.99      161.45     18.79 o 
  -9   4  27       34.13       31.25      8.40 o 
  -8   4  27       36.45       51.55      7.11 o 
  -7   4  27       28.34       23.49      6.20 o 
  -6   4  27        4.18        3.04      2.24 o 
  -5   4  27       60.16       63.79      8.05 o 
  -4   4  27        7.87        6.05      1.64 o 
  -3   4  27       22.03       19.50      2.24 o 
  -2   4  27      100.29      101.12      4.22 o 
  -1   4  27       71.01       78.73      3.83 o 
   0   4  27       27.40       27.58      3.57 o 
   1   4  27       27.39       24.24      2.52 o 
   2   4  27       24.45       24.21      2.77 o 
   3   4  27      303.10      329.07      7.56 o 
   4   4  27        8.94        9.68      2.21 o 
   5   4  27      121.05      122.96      6.06 o 
   6   4  27        3.18        2.39      2.88 o 
   7   4  27      102.92       99.03      6.05 o 
  -9   5  27       26.08       22.60      7.53 o 
  -8   5  27        1.44        5.64      5.48 o 
  -7   5  27        0.42       -0.11      2.88 o 
  -6   5  27        1.30        0.81      1.80 o 
  -5   5  27       27.13       31.81      3.35 o 
  -4   5  27      106.34       99.79      4.86 o 
  -3   5  27      148.94      135.71      6.95 o 
  -2   5  27        0.09        0.10      1.41 o 
  -1   5  27        0.78        1.40      1.87 o 
   0   5  27       10.45       13.50      2.16 o 
   1   5  27        1.16        2.23      1.46 o 
   2   5  27       26.32       28.11      3.13 o 
   3   5  27      185.11      184.36      8.39 o 
   4   5  27       90.54       93.07      4.95 o 
   5   5  27        0.91        3.09      1.92 o 
   6   5  27       42.53       39.23      4.18 o 
  -8   6  27       17.99       30.59      8.89 o 
  -7   6  27        5.13        3.06      2.93 o 
  -6   6  27        0.54        0.13      2.28 o 
  -5   6  27       11.52        5.22      2.40 o 
  -4   6  27       91.51      100.67      4.88 o 
  -3   6  27       86.76       89.07      4.69 o 
  -2   6  27       55.20       50.52      3.96 o 
  -1   6  27       96.38      105.17      7.00 o 
   0   6  27        6.18        6.50      3.32 o 
   1   6  27        1.50        5.55      1.78 o 
   2   6  27       37.05       42.07      3.77 o 
   3   6  27        0.02        1.57      1.86 o 
   4   6  27        2.92        1.27      1.92 o 
   5   6  27       27.11       27.57      3.66 o 
  -7   7  27        0.41        0.26      3.30 o 
  -6   7  27        3.89        6.43      3.12 o 
  -5   7  27        9.78        8.25      3.24 o 
  -4   7  27       22.91       27.24      4.71 o 
  -3   7  27       32.27       39.40      3.77 o 
  -2   7  27       27.76       15.43      2.77 o 
  -1   7  27        7.24       10.25      3.08 o 
   0   7  27       14.53       17.46      4.95 o 
   1   7  27       20.41       20.86      3.50 o 
   2   7  27       25.30       15.67      2.67 o 
   3   7  27        2.40        2.92      2.08 o 
  -4   8  27       15.52       15.62      4.85 o 
  -3   8  27        9.53       11.65      2.72 o 
  -2   8  27       12.69        7.25      4.00 o 
  -1   8  27        1.46        2.77      2.09 o 
   0   8  27       12.66       16.61      3.54 o 
   1   8  27       54.57       55.62     10.09 o 
 -11   0  28       69.73       77.20      7.40 o 
 -10   0  28        0.53       -0.92      2.40 o 
  -9   0  28       10.39        8.33      3.20 o 
  -8   0  28       10.10       11.09      2.69 o 
  -7   0  28      274.57      289.36      8.76 o 
  -6   0  28      205.47      192.84      7.03 o 
  -5   0  28      131.31      127.66      4.88 o 
  -4   0  28       68.21       72.37      4.95 o 
  -3   0  28     2165.00     2196.76     28.86 o 
  -2   0  28       24.85       28.09      2.84 o 
  -1   0  28       10.55        9.72      2.24 o 
   0   0  28        3.26        4.59      2.10 o 
   1   0  28       15.50       16.76      2.80 o 
   2   0  28        5.18        3.19      1.84 o 
   3   0  28       41.54       45.14      4.16 o 
   4   0  28       17.83       18.61      4.77 o 
   5   0  28      158.38      167.43     10.35 o 
   6   0  28      109.50      116.88     10.47 o 
   7   0  28       74.51       75.99     14.59 o 
 -11   1  28        1.90        2.13      1.99 o 
 -10   1  28        0.53       -0.03      1.78 o 
  -9   1  28       26.08       22.47      2.67 o 
  -8   1  28       36.78       30.70      2.89 o 
  -7   1  28        1.92        2.63      1.45 o 
  -6   1  28      121.81      119.63      5.55 o 
  -5   1  28        3.99        3.09      1.12 o 
  -4   1  28        8.88       10.48      1.54 o 
  -3   1  28      158.29      156.71      3.98 o 
  -2   1  28      163.90      161.68      4.31 o 
  -1   1  28        1.03        1.28      1.11 o 
   0   1  28       22.10       21.33      2.02 o 
   1   1  28       86.73       93.63      3.08 o 
   2   1  28      216.29      206.51      5.61 o 
   3   1  28       24.54       25.88      3.60 o 
   4   1  28       30.15       36.56      2.79 o 
   5   1  28       35.03       33.04      3.28 o 
   6   1  28        3.95        4.10      2.01 o 
   7   1  28        0.54        2.54      4.83 o 
 -10   2  28      136.38      144.40      6.82 o 
  -9   2  28       34.67       30.87      3.60 o 
  -8   2  28       11.64       12.88      2.36 o 
  -7   2  28       24.82       22.08      2.68 o 
  -6   2  28      107.49      117.47      4.33 o 
  -5   2  28      142.12      150.69      4.30 o 
  -4   2  28       15.26       14.05      1.80 o 
  -3   2  28       15.98       11.78      2.06 o 
  -2   2  28       55.19       55.06      2.57 o 
  -1   2  28       52.19       56.45      3.21 o 
   0   2  28        8.34        7.12      1.39 o 
   1   2  28        5.78        8.77      1.59 o 
   2   2  28        4.45        4.31      1.44 o 
   3   2  28      374.08      387.08      7.36 o 
   4   2  28       42.53       49.46      3.40 o 
   5   2  28       64.29       76.33      3.95 o 
   6   2  28        2.33        1.32      1.77 o 
   7   2  28        0.81        1.35      2.32 o 
 -10   3  28        8.21        6.62      2.89 o 
  -9   3  28        0.13        1.37      1.81 o 
  -8   3  28        6.10        5.89      3.01 o 
  -7   3  28        0.77        0.43      1.51 o 
  -6   3  28       11.27       11.49      1.96 o 
  -5   3  28       56.06       62.17      3.10 o 
  -4   3  28        2.60        2.85      1.25 o 
  -3   3  28        0.57       -0.82      1.17 o 
  -2   3  28       14.97       10.92      1.64 o 
  -1   3  28       57.05       59.42      3.14 o 
   0   3  28       38.43       40.88      2.67 o 
   1   3  28       11.75        9.83      1.80 o 
   2   3  28       41.09       42.42      3.32 o 
   3   3  28       18.53       22.06      2.64 o 
   4   3  28        0.46        2.26      1.57 o 
   5   3  28        3.26        4.01      1.80 o 
   6   3  28        0.00        0.57      1.95 o 
   7   3  28        2.25        2.16      2.63 o 
  -9   4  28        0.18       -0.69      5.02 o 
  -8   4  28        2.07        4.35      3.35 o 
  -7   4  28        0.15       -1.10      2.81 o 
  -6   4  28        1.38        0.79      2.08 o 
  -5   4  28        0.36        1.53      1.65 o 
  -4   4  28        3.33        3.60      1.55 o 
  -3   4  28        7.10        5.63      1.48 o 
  -2   4  28        1.15        1.88      1.27 o 
  -1   4  28       23.43       21.31      2.40 o 
   0   4  28        4.23        0.65      1.54 o 
   1   4  28        1.85        0.36      1.50 o 
   2   4  28      115.09      126.86      4.95 o 
   3   4  28       88.35       94.85      4.75 o 
   4   4  28        0.37        1.81      1.72 o 
   5   4  28      109.41      108.37      5.74 o 
   6   4  28       37.27       31.52      3.63 o 
  -9   5  28        0.89       -0.91      4.85 o 
  -8   5  28        0.79       -1.07      4.16 o 
  -7   5  28       42.90       49.46      6.98 o 
  -6   5  28        0.20        0.78      1.89 o 
  -5   5  28       22.01       25.54      3.17 o 
  -4   5  28        7.63        6.35      1.84 o 
  -3   5  28       75.43       69.92      4.59 o 
  -2   5  28        4.51        3.33      1.75 o 
  -1   5  28       58.53       57.36      4.99 o 
   0   5  28       55.30       57.19      4.36 o 
   1   5  28       14.45       20.09      2.51 o 
   2   5  28        1.37        1.50      1.70 o 
   3   5  28       28.96       32.58      3.20 o 
   4   5  28       13.16        8.46      2.22 o 
   5   5  28      126.62      142.85      6.19 o 
  -7   6  28       16.84       17.95      4.38 o 
  -6   6  28        3.79        3.80      2.43 o 
  -5   6  28       13.00        8.64      2.71 o 
  -4   6  28        1.35       -0.18      1.75 o 
  -3   6  28      203.99      208.98      6.75 o 
  -2   6  28       20.17       19.15      3.40 o 
  -1   6  28        1.57        4.16      1.79 o 
   0   6  28       19.62       19.07      4.86 o 
   1   6  28        4.95        2.53      1.87 o 
   2   6  28        8.22        4.90      2.10 o 
   3   6  28       20.87       19.18      2.98 o 
   4   6  28       13.73       11.60      2.51 o 
  -6   7  28       34.27       34.66      5.15 o 
  -5   7  28        6.94        9.64      3.52 o 
  -4   7  28        2.26        4.68      3.34 o 
  -3   7  28       53.91       58.23      4.49 o 
  -2   7  28       15.66       20.30      2.90 o 
  -1   7  28        2.90        3.59      2.57 o 
   0   7  28       53.24       64.74      4.90 o 
   1   7  28        0.63        1.90      2.30 o 
   2   7  28        1.14        1.55      2.16 o 
   3   7  28       12.33       10.10      5.35 o 
  -2   8  28       44.22       58.04      7.88 o 
  -1   8  28        1.12        0.82      4.38 o 
 -10   1  29        2.95        1.80      1.88 o 
  -9   1  29       37.60       39.37      3.69 o 
  -8   1  29       13.57       10.02      2.03 o 
  -7   1  29       11.73        9.91      2.30 o 
  -6   1  29       19.60       17.80      2.09 o 
  -5   1  29        8.30        7.65      1.34 o 
  -4   1  29        2.12        1.15      1.11 o 
  -3   1  29       14.84       17.10      1.94 o 
  -2   1  29       65.99       70.38      3.35 o 
  -1   1  29       36.62       36.34      2.57 o 
   0   1  29       39.89       39.97      2.69 o 
   1   1  29        4.28        3.41      1.28 o 
   2   1  29        0.64        0.22      1.39 o 
   3   1  29       19.72       18.41      2.14 o 
   4   1  29        8.85        9.82      1.89 o 
   5   1  29      170.36      199.03      8.07 o 
   6   1  29       59.12       69.33      6.12 o 
   7   1  29        3.88       -1.01      4.21 o 
 -10   2  29        3.39        1.43      2.05 o 
  -9   2  29        9.65        7.61      2.26 o 
  -8   2  29       49.93       50.57      3.98 o 
  -7   2  29       87.93       83.48      4.40 o 
  -6   2  29       75.67       78.26      3.56 o 
  -5   2  29        2.03        2.14      1.26 o 
  -4   2  29       42.62       47.37      2.97 o 
  -3   2  29      221.78      228.62      5.23 o 
  -2   2  29       39.66       38.88      2.65 o 
  -1   2  29        7.01        4.32      1.32 o 
   0   2  29        5.39        5.59      1.46 o 
   1   2  29       32.54       30.00      2.53 o 
   2   2  29        0.03       -0.15      1.31 o 
   3   2  29        7.45        6.23      1.75 o 
   4   2  29       40.77       39.38      3.30 o 
   5   2  29        1.93        1.00      1.65 o 
   6   2  29        8.40        8.36      2.22 o 
   7   2  29        1.05        2.22      2.26 o 
 -10   3  29       66.36       66.90      6.06 o 
  -9   3  29      152.88      153.94      7.58 o 
  -8   3  29        0.01        0.33      2.09 o 
  -7   3  29        1.12       -0.75      2.04 o 
  -6   3  29        0.01        0.59      1.79 o 
  -5   3  29       43.21       47.48      3.51 o 
  -4   3  29       24.89       19.25      2.44 o 
  -3   3  29        3.73        2.75      1.29 o 
  -2   3  29       30.71       33.35      2.58 o 
  -1   3  29      127.79      133.86      4.15 o 
   0   3  29       17.70       16.52      2.09 o 
   1   3  29        0.04       -0.02      1.38 o 
   2   3  29       44.25       45.05      6.38 o 
   3   3  29        4.44        6.78      1.98 o 
   4   3  29        0.72        1.66      1.62 o 
   5   3  29       11.07        8.21      2.19 o 
   6   3  29        1.36        1.12      2.11 o 
  -9   4  29       51.65       82.42     13.95 o 
  -8   4  29        1.27       -0.29      3.17 o 
  -7   4  29       41.73       44.43      6.63 o 
  -6   4  29       39.49       42.40      4.95 o 
  -5   4  29        0.16       -1.44      1.78 o 
  -4   4  29       70.08       70.78      4.64 o 
  -3   4  29       40.17       38.18      2.79 o 
  -2   4  29        0.03       -0.14      1.20 o 
  -1   4  29       70.04       67.86      3.87 o 
   0   4  29       12.65       11.35      2.22 o 
   1   4  29       12.78       10.61      2.45 o 
   2   4  29       97.29      102.69      5.15 o 
   3   4  29       19.62       20.18      3.19 o 
   4   4  29      210.18      235.22      8.41 o 
   5   4  29       39.72       28.92      4.74 o 
   6   4  29       14.13       17.39      3.69 o 
  -8   5  29        4.70        4.19      5.28 o 
  -7   5  29        4.33        3.43      3.44 o 
  -6   5  29        4.42        2.35      2.51 o 
  -5   5  29        6.81        4.57      1.83 o 
  -4   5  29        2.04        4.71      1.70 o 
  -3   5  29        0.48       -0.34      1.56 o 
  -2   5  29        5.01        5.91      1.93 o 
  -1   5  29       40.06       41.28      3.21 o 
   0   5  29       17.50       13.80      2.41 o 
   1   5  29       28.38       25.54      2.78 o 
   2   5  29        0.02        3.12      1.87 o 
   3   5  29        3.65        0.95      2.27 o 
   4   5  29       17.38       13.74      2.57 o 
   5   5  29        0.64        3.03      2.16 o 
  -7   6  29       76.79       66.55     12.17 o 
  -6   6  29       25.75       27.65      4.66 o 
  -5   6  29       37.72       40.10      3.74 o 
  -4   6  29       10.68        7.42      2.17 o 
  -3   6  29      164.82      187.13      6.56 o 
  -2   6  29       24.05       26.60      3.31 o 
  -1   6  29       30.21       28.91      3.34 o 
   0   6  29        0.11       -0.65      1.52 o 
   1   6  29        0.89        1.93      1.93 o 
   2   6  29       26.03       26.51      4.13 o 
   3   6  29       19.53       19.04      2.96 o 
  -5   7  29       53.15       59.09      5.11 o 
  -4   7  29       36.05       28.13      3.77 o 
  -3   7  29        5.11        8.56      2.36 o 
  -2   7  29       40.09       41.92      4.00 o 
  -1   7  29       35.03       49.47      4.26 o 
   0   7  29        6.20        8.39      3.75 o 
   1   7  29       17.79       17.84      3.54 o 
   2   7  29        7.89        8.14      4.98 o 
 -10   0  30        1.84        2.12      2.30 o 
  -9   0  30       61.38       54.90      5.12 o 
  -8   0  30       16.01       15.08      3.01 o 
  -7   0  30      126.24      109.21      7.76 o 
  -6   0  30        0.37       -0.89      1.68 o 
  -5   0  30       29.10       24.47      2.89 o 
  -4   0  30       34.37       35.14      3.30 o 
  -3   0  30      254.02      262.89      7.88 o 
  -2   0  30      180.87      168.40      5.78 o 
  -1   0  30        2.15        3.25      1.74 o 
   0   0  30       32.44       31.40      5.68 o 
   1   0  30      212.14      203.05      8.23 o 
   2   0  30       46.22       39.88      4.16 o 
   3   0  30      254.85      274.12     16.70 o 
   4   0  30        5.04        4.93      3.01 o 
   5   0  30       27.55       26.29      7.67 o 
   6   0  30       25.67       29.69     10.08 o 
 -10   1  30        0.18        0.60      1.78 o 
  -9   1  30       33.08       39.38      3.77 o 
  -8   1  30        1.45       -0.01      1.46 o 
  -7   1  30        7.80        9.63      1.89 o 
  -6   1  30       45.77       48.40      4.06 o 
  -5   1  30       10.34        8.01      1.51 o 
  -4   1  30      113.58      117.69      3.80 o 
  -3   1  30      101.63      103.94      3.92 o 
  -2   1  30      197.55      191.08      5.75 o 
  -1   1  30       14.43       13.32      1.85 o 
   0   1  30        3.97        3.50      1.41 o 
   1   1  30       82.79       84.70      5.88 o 
   2   1  30        9.41        9.85      1.91 o 
   3   1  30       53.42       55.45      3.75 o 
   4   1  30       23.12       21.00      3.07 o 
   5   1  30        7.32        6.24      2.78 o 
   6   1  30        2.55        1.86      2.34 o 
 -10   2  30        5.14        3.74      2.17 o 
  -9   2  30       23.57       19.56      3.90 o 
  -8   2  30        0.55        1.14      1.73 o 
  -7   2  30       17.51       15.52      2.29 o 
  -6   2  30       48.84       53.00      3.57 o 
  -5   2  30      129.91      142.05      4.35 o 
  -4   2  30        8.86        7.13      2.32 o 
  -3   2  30        0.02        1.26      1.23 o 
  -2   2  30      122.59      118.90      3.94 o 
  -1   2  30      147.46      161.93      5.32 o 
   0   2  30        3.28        2.76      1.35 o 
   1   2  30        0.03        1.26      1.26 o 
   2   2  30        4.90        4.15      1.68 o 
   3   2  30        5.87        4.97      1.71 o 
   4   2  30        5.02        3.70      1.67 o 
   5   2  30       21.63       22.35      2.73 o 
   6   2  30       17.24       18.32      2.97 o 
  -9   3  30        7.08        5.32      2.71 o 
  -8   3  30        0.14        1.39      2.25 o 
  -7   3  30        3.88        1.80      2.23 o 
  -6   3  30        0.32       -1.43      1.43 o 
  -5   3  30       15.87       16.41      2.34 o 
  -4   3  30        3.42        2.45      1.64 o 
  -3   3  30       31.02       30.95      3.00 o 
  -2   3  30       14.30       14.56      1.87 o 
  -1   3  30       15.80       15.97      2.02 o 
   0   3  30       20.52       24.58      2.55 o 
   1   3  30        4.99        6.26      1.86 o 
   2   3  30       19.23       20.04      2.56 o 
   3   3  30       18.03       19.07      2.60 o 
   4   3  30       41.81       45.28      3.67 o 
   5   3  30       26.58       30.01      3.12 o 
   6   3  30        6.43        4.47      2.19 o 
  -9   4  30        0.15       -1.63      4.84 o 
  -8   4  30        9.63        7.85      4.25 o 
  -7   4  30        2.64        1.64      6.34 o 
  -6   4  30        7.19        6.75      2.11 o 
  -5   4  30        1.86        1.15      1.71 o 
  -4   4  30        4.23        5.94      1.59 o 
  -3   4  30        8.86        7.85      1.74 o 
  -2   4  30       18.64       23.46      2.50 o 
  -1   4  30        4.24        7.50      1.99 o 
   0   4  30       15.01       12.74      3.29 o 
   1   4  30        3.97        0.25      1.79 o 
   2   4  30       26.08       23.91      2.81 o 
   3   4  30       90.16      105.37      5.02 o 
   4   4  30        2.67        4.27      2.02 o 
   5   4  30       28.97       21.87      3.49 o 
  -8   5  30        1.93        2.69      5.03 o 
  -7   5  30       17.84       19.54      6.60 o 
  -6   5  30       30.05       32.52      4.41 o 
  -5   5  30        9.76       12.73      2.29 o 
  -4   5  30        0.04        2.23      1.81 o 
  -3   5  30       12.35        9.92      4.47 o 
  -2   5  30       40.59       42.93      3.32 o 
  -1   5  30        4.39        4.01      1.70 o 
   0   5  30       34.79       32.48      4.97 o 
   1   5  30       40.87       35.70      3.54 o 
   2   5  30        3.42        3.41      2.00 o 
   3   5  30      395.28      431.51     15.53 o 
   4   5  30      111.61      103.41      5.20 o 
  -6   6  30       36.15       30.73      3.87 o 
  -5   6  30       46.82       47.59      4.12 o 
  -4   6  30       74.74       69.93      5.08 o 
  -3   6  30        5.96        9.27      2.57 o 
  -2   6  30        0.01        0.14      1.62 o 
  -1   6  30        2.09        5.81      2.14 o 
   0   6  30       30.14       31.37      3.05 o 
   1   6  30        1.58        0.41      1.91 o 
   2   6  30        0.51        3.52      2.11 o 
   3   6  30        3.12        0.11      1.96 o 
  -4   7  30      113.94      128.79      9.81 o 
  -3   7  30      338.50      355.99     10.91 o 
  -2   7  30        0.88        0.67      1.95 o 
  -1   7  30       93.42      112.86      7.11 o 
   0   7  30       62.79       77.50     11.80 o 
  -9   1  31        0.10       -0.22      1.63 o 
  -8   1  31        9.03        8.82      2.21 o 
  -7   1  31       50.77       42.58      3.34 o 
  -6   1  31       39.06       37.84      3.14 o 
  -5   1  31      102.37      104.33      3.76 o 
  -4   1  31       38.55       35.71      2.56 o 
  -3   1  31       41.87       48.74      3.11 o 
  -2   1  31       26.72       23.72      2.63 o 
  -1   1  31       23.58       20.19      2.13 o 
   0   1  31        4.35        3.73      1.64 o 
   1   1  31       48.63       52.21      4.11 o 
   2   1  31       36.58       38.97      3.41 o 
   3   1  31       25.14       22.13      2.93 o 
   4   1  31        0.09       -0.70      2.05 o 
   5   1  31        3.96        1.07      2.65 o 
   6   1  31        0.55        1.61      3.02 o 
  -9   2  31       66.68       68.03      4.79 o 
  -8   2  31        0.39       -1.03      1.51 o 
  -7   2  31        0.00        0.89      1.52 o 
  -6   2  31        3.07        2.87      1.56 o 
  -5   2  31        2.87        4.07      1.46 o 
  -4   2  31      103.35      100.89      4.29 o 
  -3   2  31      103.63      103.73      3.99 o 
  -2   2  31       90.49      103.78      5.34 o 
  -1   2  31      153.60      163.96      5.67 o 
   0   2  31        3.49        3.66      1.69 o 
   1   2  31       64.59       64.68      3.57 o 
   2   2  31        0.00       -1.14      1.42 o 
   3   2  31       45.75       46.74      3.31 o 
   4   2  31        1.51        3.01      1.62 o 
   5   2  31       11.49       14.78      3.51 o 
  -9   3  31       11.48        9.30      3.30 o 
  -8   3  31       15.43       13.74      3.38 o 
  -7   3  31       19.13       16.38      2.85 o 
  -6   3  31        5.79        4.49      1.91 o 
  -5   3  31        3.40        1.30      1.59 o 
  -4   3  31        0.04       -0.98      1.46 o 
  -3   3  31       34.59       28.55      2.99 o 
  -2   3  31        3.84        3.98      1.44 o 
  -1   3  31       32.30       30.90      2.57 o 
   0   3  31        0.00        1.82      1.41 o 
   1   3  31       39.42       45.24      3.47 o 
   2   3  31      178.67      184.93      8.09 o 
   3   3  31      136.99      145.61      5.28 o 
   4   3  31       13.85       11.81      2.43 o 
   5   3  31        4.13        0.40      1.83 o 
  -8   4  31        0.60        2.35      3.58 o 
  -7   4  31        0.17        0.71      2.11 o 
  -6   4  31       10.07       11.84      2.80 o 
  -5   4  31      119.35      119.47      6.26 o 
  -4   4  31        0.16       -0.66      1.55 o 
  -3   4  31        2.73        1.88      1.45 o 
  -2   4  31       50.64       53.73      3.53 o 
  -1   4  31      184.52      189.90      5.63 o 
   0   4  31        1.52        1.50      1.63 o 
   1   4  31        8.29        4.59      2.76 o 
   2   4  31       16.18       16.09      2.54 o 
   3   4  31      480.04      500.61     14.93 o 
   4   4  31        0.10       -1.21      1.90 o 
  -7   5  31        1.20       -0.12      4.28 o 
  -6   5  31       11.62       11.65      2.76 o 
  -5   5  31        2.57        1.25      2.07 o 
  -4   5  31        0.24        2.30      1.94 o 
  -3   5  31       17.11       18.85      3.69 o 
  -2   5  31       18.75       18.49      2.47 o 
  -1   5  31        0.60       -0.81      1.49 o 
   0   5  31       19.95       23.25      2.68 o 
   1   5  31       19.07       17.34      2.64 o 
   2   5  31       83.78       85.01      4.99 o 
   3   5  31       34.09       35.74      3.56 o 
  -5   6  31        7.97        9.40      2.55 o 
  -4   6  31        9.98        8.32      2.45 o 
  -3   6  31        3.38        1.45      2.93 o 
  -2   6  31       12.45        9.20      2.38 o 
  -1   6  31       30.57       24.38      4.28 o 
   0   6  31       21.85       21.29      2.75 o 
   1   6  31       24.80       17.32      2.98 o 
   2   6  31       10.02        7.70      2.81 o 
  -9   0  32        0.25        1.35      2.31 o 
  -8   0  32        5.17        8.18      2.70 o 
  -7   0  32       53.96       54.44      5.01 o 
  -6   0  32        9.53        9.52      2.62 o 
  -5   0  32       46.82       41.01      3.67 o 
  -4   0  32       30.99       31.37      3.24 o 
  -3   0  32       33.07       26.28      3.12 o 
  -2   0  32        3.41        1.64      2.01 o 
  -1   0  32       13.32       11.94      2.74 o 
   0   0  32       92.92       96.41      5.69 o 
   1   0  32      172.80      181.74      6.94 o 
   2   0  32       19.16       18.82      3.01 o 
   3   0  32      162.80      175.81      8.60 o 
   4   0  32       12.41       17.08      5.07 o 
   5   0  32       22.51       13.31      4.93 o 
  -9   1  32      275.93      318.58      7.89 o 
  -8   1  32      232.94      233.24      6.59 o 
  -7   1  32       11.38       10.47      2.12 o 
  -6   1  32       22.59       18.64      2.45 o 
  -5   1  32       13.57       11.46      1.80 o 
  -4   1  32       90.99       91.89      3.76 o 
  -3   1  32      151.90      152.62      4.31 o 
  -2   1  32       17.23       14.48      1.95 o 
  -1   1  32       45.76       46.09      3.06 o 
   0   1  32       15.30       14.02      2.59 o 
   1   1  32       40.49       37.85      3.68 o 
   2   1  32        1.10        2.16      1.78 o 
   3   1  32       27.76       28.40      3.17 o 
   4   1  32       17.91       11.77      5.69 o 
   5   1  32      197.55      230.07      9.14 o 
  -9   2  32        1.32        1.50      1.77 o 
  -8   2  32        4.80        4.51      1.89 o 
  -7   2  32       22.25       15.60      2.38 o 
  -6   2  32       51.71       52.49      3.66 o 
  -5   2  32       21.69       16.79      2.13 o 
  -4   2  32       11.83       13.07      2.43 o 
  -3   2  32      238.39      244.56      5.71 o 
  -2   2  32       14.36       13.59      2.37 o 
  -1   2  32        1.51        2.37      1.61 o 
   0   2  32       66.48       72.94      4.96 o 
   1   2  32       22.40       22.13      3.58 o 
   2   2  32        4.33        5.19      2.32 o 
   3   2  32       92.03       98.18      5.38 o 
   4   2  32       40.22       41.49      3.95 o 
   5   2  32        0.04        0.70      2.60 o 
  -8   3  32        3.85        1.12      2.67 o 
  -7   3  32       13.32       15.06      2.85 o 
  -6   3  32       31.60       33.90      4.32 o 
  -5   3  32        0.12       -1.48      1.48 o 
  -4   3  32       30.33       28.04      3.05 o 
  -3   3  32       19.42       15.66      2.40 o 
  -2   3  32       29.23       32.61      3.23 o 
  -1   3  32        5.47        5.84      1.64 o 
   0   3  32        5.76        2.64      1.69 o 
   1   3  32       46.94       53.10      3.97 o 
   2   3  32       48.96       50.84      3.76 o 
   3   3  32       24.00       21.27      2.80 o 
   4   3  32       48.48       48.92      3.77 o 
  -7   4  32        0.10        2.09      2.27 o 
  -6   4  32        0.05        0.39      1.70 o 
  -5   4  32        5.60        8.42      2.23 o 
  -4   4  32        5.35        1.93      1.83 o 
  -3   4  32        9.99        7.55      1.73 o 
  -2   4  32       18.50       18.63      2.43 o 
  -1   4  32        0.70        1.98      1.64 o 
   0   4  32        7.38        5.11      1.88 o 
   1   4  32        2.03        1.82      2.69 o 
   2   4  32        7.63        5.01      2.08 o 
   3   4  32        1.22        5.02      2.14 o 
   4   4  32       27.43       34.70      9.14 o 
  -6   5  32       15.81       17.79      3.22 o 
  -5   5  32       38.49       40.00      5.84 o 
  -4   5  32       38.83       39.87      5.06 o 
  -3   5  32       14.85       11.62      3.95 o 
  -2   5  32       18.01       19.38      5.68 o 
  -1   5  32       21.79       15.01      2.47 o 
   0   5  32        1.02        1.23      1.71 o 
   1   5  32       16.29       15.87      2.67 o 
   2   5  32        3.06        2.30      1.98 o 
  -4   6  32      104.32      123.96      5.94 o 
  -3   6  32        3.55        3.94      2.60 o 
  -2   6  32        9.87       11.54      3.99 o 
  -1   6  32        5.26        4.15      2.07 o 
   0   6  32        6.84        9.07      2.44 o 
  -8   1  33       11.36        9.86      2.22 o 
  -7   1  33       10.39        6.98      2.02 o 
  -6   1  33        0.19        0.72      1.54 o 
  -5   1  33        0.24        0.51      1.30 o 
  -4   1  33       93.21       94.12      3.76 o 
  -3   1  33        0.84        1.16      1.28 o 
  -2   1  33       13.84       11.92      1.90 o 
  -1   1  33       16.56       17.04      2.14 o 
   0   1  33        4.22        3.78      1.97 o 
   1   1  33        2.58        2.48      2.24 o 
   2   1  33       26.63       27.08      3.32 o 
   3   1  33        2.67        3.23      2.06 o 
   4   1  33        0.59        1.22      2.36 o 
  -8   2  33        8.23        7.71      2.08 o 
  -7   2  33        7.02        5.25      2.03 o 
  -6   2  33        0.10       -0.57      1.46 o 
  -5   2  33       14.99       18.28      2.25 o 
  -4   2  33       72.62       69.21      3.61 o 
  -3   2  33        5.30        6.20      2.01 o 
  -2   2  33       54.53       55.74      4.09 o 
  -1   2  33        0.00       -0.56      1.52 o 
   0   2  33       16.34       17.57      3.08 o 
   1   2  33        0.61        1.07      2.20 o 
   2   2  33       45.93       51.82      4.60 o 
   3   2  33       52.87       54.16      4.64 o 
   4   2  33        6.05        4.02      2.23 o 
  -7   3  33        9.75        5.55      2.33 o 
  -6   3  33       30.42       31.10      3.62 o 
  -5   3  33        8.25        6.37      2.13 o 
  -4   3  33        8.76        6.82      2.16 o 
  -3   3  33       29.87       31.13      3.21 o 
  -2   3  33       45.79       51.99      3.98 o 
  -1   3  33        1.43        2.66      2.01 o 
   0   3  33        2.74        0.67      2.15 o 
   1   3  33       29.81       25.93      3.25 o 
   2   3  33        1.52       -0.52      1.69 o 
   3   3  33      245.09      262.00      8.97 o 
   4   3  33        0.06       -1.97      2.73 o 
  -7   4  33        0.16        1.17      2.55 o 
  -6   4  33       25.54       24.64      3.43 o 
  -5   4  33        4.18        1.51      2.57 o 
  -4   4  33        1.89        0.46      1.80 o 
  -3   4  33       48.13       44.88      5.40 o 
  -2   4  33       68.44       63.17      3.94 o 
  -1   4  33        0.03        1.12      1.60 o 
   0   4  33        0.24       -0.71      1.82 o 
   1   4  33        9.42       10.30      2.31 o 
   2   4  33        0.04        1.68      2.01 o 
   3   4  33       62.34       61.17      4.79 o 
  -5   5  33        0.17        1.69      2.71 o 
  -4   5  33       17.13       31.89      5.90 o 
  -3   5  33       31.14       34.55      3.18 o 
  -2   5  33        2.79        4.64      1.83 o 
  -1   5  33        1.99        4.93      1.84 o 
   0   5  33       10.18       11.20      2.31 o 
   1   5  33        1.83        1.84      2.07 o 
  -8   0  34      178.55      185.72      9.57 o 
  -7   0  34      121.55      119.77      7.88 o 
  -6   0  34        6.34        5.79      2.45 o 
  -5   0  34        0.02       -0.01      1.94 o 
  -4   0  34       57.24       53.52      4.83 o 
  -3   0  34      117.06      111.66      6.26 o 
  -2   0  34       32.61       30.62      3.75 o 
  -1   0  34        0.73       -1.54      1.87 o 
   0   0  34        0.11       -0.01      1.84 o 
   1   0  34      164.69      177.31      7.06 o 
   2   0  34        3.17        5.97      4.50 o 
   3   0  34        1.42        0.34      2.74 o 
   4   0  34        0.57       -0.33      3.51 o 
  -8   1  34        4.44        4.16      1.98 o 
  -7   1  34        0.48        1.67      1.67 o 
  -6   1  34        0.02       -0.54      1.49 o 
  -5   1  34       99.50       99.68      4.23 o 
  -4   1  34      163.87      167.48      5.04 o 
  -3   1  34        1.51        0.62      1.28 o 
  -2   1  34        2.92        0.92      1.34 o 
  -1   1  34        9.04        5.95      1.80 o 
   0   1  34        0.73       -1.56      1.73 o 
   1   1  34      134.11      147.09      6.31 o 
   2   1  34       77.30       78.70      5.18 o 
   3   1  34       17.01       17.97      4.14 o 
   4   1  34        0.09       -1.97      2.64 o 
  -7   2  34        2.86        0.54      1.73 o 
  -6   2  34        9.97        8.40      1.99 o 
  -5   2  34       75.26       72.97      4.66 o 
  -4   2  34        0.13        0.69      1.63 o 
  -3   2  34       22.73       29.85      3.20 o 
  -2   2  34        0.86       -0.47      1.67 o 
  -1   2  34        1.73        2.48      1.77 o 
   0   2  34        1.21        2.82      1.99 o 
   1   2  34       14.47        4.95      2.60 o 
   2   2  34        1.92        3.17      2.37 o 
   3   2  34       27.83       29.28      3.83 o 
  -7   3  34       11.43        7.03      3.85 o 
  -6   3  34       34.64       30.60      3.70 o 
  -5   3  34        0.01        0.01      1.74 o 
  -4   3  34        0.64        0.23      1.79 o 
  -3   3  34        4.75        3.05      1.90 o 
  -2   3  34      121.66      122.98      5.59 o 
  -1   3  34        1.92        1.20      1.88 o 
   0   3  34       15.71       14.07      3.21 o 
   1   3  34        8.29        8.20      2.83 o 
   2   3  34        2.83        2.18      2.49 o 
   3   3  34       61.39       62.75      5.94 o 
  -6   4  34        6.57        3.42      2.25 o 
  -5   4  34        0.66        0.92      1.81 o 
  -4   4  34        1.72       -0.70      1.73 o 
  -3   4  34        0.03        0.77      1.92 o 
  -2   4  34        0.05       -0.21      1.97 o 
  -1   4  34        0.05       -0.36      1.84 o 
   0   4  34        0.03        2.93      2.30 o 
   1   4  34       16.94       12.34      2.58 o 
   2   4  34       51.45       65.24      5.80 o 
  -4   5  34       15.65        6.23      6.23 o 
  -3   5  34      171.85      191.38      8.12 o 
  -2   5  34       12.12       15.00      2.70 o 
  -1   5  34       16.69       13.44      2.66 o 
   0   5  34        5.48        1.19      4.66 o 
  -7   1  35       17.20       15.28      2.54 o 
  -6   1  35       15.97       13.90      2.39 o 
  -5   1  35       15.14       13.29      2.15 o 
  -4   1  35        0.82       -0.08      1.33 o 
  -3   1  35      142.48      147.90      4.50 o 
  -2   1  35        0.07       -1.28      1.41 o 
  -1   1  35        5.08        3.53      1.91 o 
   0   1  35       58.67       62.61      4.82 o 
   1   1  35       48.89       62.76      4.77 o 
   2   1  35        1.30       -0.82      2.69 o 
   3   1  35       19.62        8.78      6.27 o 
  -7   2  35        0.52       -0.17      3.03 o 
  -6   2  35       30.01       33.67      3.89 o 
  -5   2  35        0.99        1.30      1.81 o 
  -4   2  35       13.98       14.74      2.35 o 
  -3   2  35       21.58       21.15      2.85 o 
  -2   2  35       11.74        7.02      2.17 o 
  -1   2  35       22.00       20.08      3.11 o 
   0   2  35       28.36       27.14      3.45 o 
   1   2  35        0.89        1.56      2.33 o 
   2   2  35      209.49      237.19     17.19 o 
  -6   3  35       88.08       87.73      8.37 o 
  -5   3  35        2.08       -0.69      1.71 o 
  -4   3  35        1.41        0.27      1.87 o 
  -3   3  35       95.35       87.92      5.19 o 
  -2   3  35       97.82      106.98      5.33 o 
  -1   3  35       46.95       49.89      4.55 o 
   0   3  35        9.02        7.59      2.72 o 
   1   3  35        3.47        2.17      2.57 o 
   2   3  35        5.60        9.34      6.41 o 
  -4   4  35        7.17        6.22      2.23 o 
  -3   4  35       29.72       30.93      4.15 o 
  -2   4  35        5.12        5.27      2.45 o 
  -1   4  35        0.00       -1.33      1.99 o 
   0   4  35        0.91        0.77      3.01 o 
  -6   0  36       88.79       89.96      7.11 o 
  -5   0  36       19.04       17.88      3.87 o 
  -4   0  36       67.55       73.62      6.93 o 
  -3   0  36        4.96        7.38      2.53 o 
  -2   0  36       67.54       72.97      5.66 o 
  -1   0  36        9.21        2.34      3.46 o 
   0   0  36       36.11       34.67      4.48 o 
   1   0  36       12.58       10.99      4.21 o 
   2   0  36        0.94        2.35      5.53 o 
  -6   1  36        3.91        2.48      1.92 o 
  -5   1  36       17.25       15.71      2.32 o 
  -4   1  36        3.31        0.40      1.43 o 
  -3   1  36       13.09       12.44      2.32 o 
  -2   1  36        6.00        1.91      2.10 o 
  -1   1  36       85.91       86.60      4.83 o 
   0   1  36       33.81       39.49      3.56 o 
   1   1  36        6.80        7.98      2.31 o 
   2   1  36        0.03        0.76      4.40 o 
  -5   2  36        8.53        7.25      2.22 o 
  -4   2  36        6.57        4.81      1.90 o 
  -3   2  36        1.84        1.23      1.75 o 
  -2   2  36       18.91       21.31      2.95 o 
  -1   2  36        0.95        1.84      2.09 o 
   0   2  36        0.85        2.37      2.42 o 
   1   2  36       23.57       23.13      4.52 o 
  -4   3  36      105.04       97.11      5.83 o 
  -3   3  36       14.86       11.89      2.61 o 
  -2   3  36       16.57       14.38      2.95 o 
  -1   3  36        7.94        7.15      3.87 o 
   0   3  36        2.41        4.92      3.21 o 
  -5   1  37       10.39        2.79      1.98 o 
  -4   1  37       62.14       62.24      4.29 o 
  -3   1  37        3.21        3.69      2.05 o 
  -2   1  37       11.11       12.09      2.49 o 
  -1   1  37       21.97       26.65      3.20 o 
   0   1  37        2.29       -2.26      2.26 o 
  -4   2  37        0.51        4.00      1.91 o 
  -3   2  37       43.58       38.02      3.45 o 
  -2   2  37       21.68       19.27      3.00 o 
  -1   2  37       12.80        4.42      4.01 o 
                                                 
